# Supplementary material for: Data for the analysis of willingness to pay for Italian beaches
Source: Data Brief. 2019 Mar 7;23:103815. doi: 10.1016/j.dib.2019.103815 (PMC6661251; doi:10.1016/j.dib.2019.103815)
Supplement: Supplementary material 2 — Main beach characteristics and typologies. [file mmc2.xlsx]

## Sheet: data
Number	Region	Beach name	Sea	Beach shape	Beach typology- Anthropogenic characteristics [1]	Activity characteristics [1]	Beach type [2]	Beach width (m) (Google Earth, 2015-2016)	Beach extension (m) (Google Earth, 2015-2016)	Sediment type [3]	Beach establishment-Presence of infrastructures (Google Earth, 2015-2016)	Free beaches (Google Earth, 2015-2016)	Presence of erosion [4]	Coastal defence systems and harbors (Google Earth, 2015-2016)	Dunes [1]	Protected zones [7]	Touristic arrivals (person/day) - 2015	Touristic Presences (person) - 2015
1	VENETO	LIDO DI VENEZIA (VE)	Adriatic	Linear	Urban	Ricreation	Urban	from 0 to 200	more than 10000	Fine sand	Yes	Yes	Yes, in some stretches of coast	Groins, breakwaters and revetments	Several	S.C.I. IT3250023 - S.P.A. IT3250023 Lido di Venezia: biotopi litoranei	185,034 [8]	1,415,970 [8]
2		ROSOLINA MARE (RO)	Adriatic	Linear	Village	Ricreation	Semi-urban	from 60 to 170	less than 5000	Fine-medium sand	Yes	Yes	Yes, in some stretches of coast	Groins	Several	S.C.I. IT3270001 - Delta del Po: litorale di Rosolina e Porto Caleri S.C.I. IT3270004 - Dune di Rosolina e Volto	557,754 [8]	1,070,761 [8]
3	EMILIA-ROMAGNA	LIDO DI NAZIONI -COMACCHIO (FE)	Adriatic	Linear	Urban	Ricreation	Urban	from 5 to 65	less than 5000	Fine-medium sand	Yes	Yes	Yes, in the whole littoral	Groins, breakwaters and revetments	Remnants	S.C.I. IT4060007 - Bosco di Volano S.C.I. IT4060004 - Valle Bertuzzi, Valle Porticino-Cannevié	541000 [9]	3143449 [9]
4		LIDO DI POMPOSA -COMACCHIO (FE)	Adriatic	Linear	Urban	Ricreation	Urban	from 20 to 55	less than 5000	Fine-medium sand	Yes	Yes	Yes, in the whole littoral	Breakwaters	Remnants
5		LIDO DEGLI SCACCHI -COMACCHIO (FE)	Adriatic	Linear	Urban	Ricreation	Urban	from 20 to 56	less than 5000	Fine-medium sand	Yes	Yes	Yes, in the whole littoral	Breakwaters	Foredunes
6		PORTO GARIBALDI -COMACCHIO (FE)	Adriatic	Linear	Urban	Ricreation	Urban	from 40 to 120	less than 5000	Fine-medium sand	Yes	Yes	Yes, in some stretches of coast	Groins, breakwaters and dykes	Remnants
7	MARCHE	PORTO RECANATI (MC)	Adriatic	Linear	Urban	Ricreation	Urban	from 20 to 60	from 5000 to 10000	Coarse sand, granule and pebble	Yes	Yes	With tendency to erosion (value between-10 m and 0 m) [5]	Groins,breakwaters, submerged barriers and revetments	Absent or remnants	No	69522 [10]	685762 [10]
8		CIVITANOVA MARCHE (MC)	Adriatic	Linear	Urban	Ricreation	Urban	from 20 to 60 (in the northern stretch) from 20 to 80 (in the sorthern stretch)	from 5000 to 10000	Fine sand (in the northern stretch) Pebble (in the southern stretch)	Yes	Yes	_Yes (in the northern stretch of coast) _No (in the southern stretch of coast) [5]	Breakwaters (in the northern stretch), commercial harbor	Remnants	No	56643 [10]	145461 [10]
9		PORTO SANT'ELPIDIO (FM)	Adriatic	Linear	Urban	Ricreation	Urban	from 20 to 50	from 5000 to 10000	From medium sand to cobble	Yes	Yes	_ With tendency to erosion (value between-10 m and 0 m) [5]	Absent in the northern stretch and groins and submergd barriers in the southern stretch	Absent	No	39946 [10]	570264 [10]
10		SAN BENEDETTO DEL TRONTO (AP)	Adriatic	Linear	Urban	Ricreation	Urban	from 20 to 50 (in the northern stretch) from 20 to 80 (in the southern stretch)	from 5000 to 10000	Fine sand	Yes	Yes	_No (in the northern stretch of coast) _Yes (in the southern stretch of coast) [5]	Touristic and commercial harbor, breakwaters	Absent or remnants	No	159716 [10]	898952 [10]
11	APULIA	MANFREDONIA (FG)	Adriatic	Artificial embayed beaches	Urban	Ricreation	Urban	from 0 to 40	less than 5000	Sand, rock	Yes	Yes	No	Touristic and commercial harbor, dykes	Absent	No	36830 [11]	141674 [11]
12		MATTINATA (FG)	Adriatic	Artificial embayed beaches	Village	Ricreation	Semi-urban	from 15 to 30	less than 5000	Sand and pebble	Yes	Yes	Yes, in some stretches of coast	Touristic harbor, dykes, breakwaters	Absent	IBA203M Promontorio del Gargano e Zone Umide della capitanata EUP0005 Parco zionale del Gargano	33279 [11]	186258 [11]
13		MARGHERITA DI SAVOIA (BT)	Adriatic	Linear	Urban	Ricreation	Semi-urban	From 30 to 220	less than 5000	Sand	Yes	Yes	No	Touristic harbor	Absent or remnants	IBA203M Promontorio del Gargano e Zone Umide della Capitanata S.C.I. IT9110005 - Zone umide della Capitanata EUAP0102 Riserva naturale Salina di Margherita di Savoia	7554 [11]	37015 [11]
14		TRANI (BT)	Adriatic	Artificial embayed beaches	Urban	Ricreation	Urban	from 10 to 25	less than 5000	Rock, sand	Yes	Yes	Yes, in some stretches of coast	Touristic harbor, breakwaters and revetments	Absent	S.C.I. IT9120009 - Posidonieto San Vito-Barletta (M.P.A.)	37789 [11]	68282 [11]
15		BISCEGLIE (BT)	Adriatic	Artificial embayed beaches	Urban	Ricreation	Urban	from 5 to 24	less than 5000	Rock, pebble, sand	Yes	Yes	n.d.	Touristic harbor, breakwaters	Absent	S.C.I. IT9120009 - Posidonieto San Vito-Barletta (M.P.A.)	32481 [11]	66845 [11]
16		MOLA DI BARI (BA)	Adriatic	Linear	Urban	Ricreation	Urban	from 5 to 25	less than 5000	Rock, pebble, sand	Yes	Yes	Yes, in some stretches of coast	Touristic harbor	Absent	S.C.I. IT9120009 - Posidonieto San Vito-Barletta (M.P.A.)	32481 [11]	66845 [11]
17		BARI (BA)	Adriatic	Artificial embayed beaches, linear	Urban	Ricreation	Urban	from 10 to 60	n.d.	Rock, pebble, sand	Yes	Yes	n.d.	Touristic and commercial harbor, revetments, groins, breakwaters	Remnants	S.C.I. IT9120009 - Posidonieto San Vito-Barletta (M.P.A.)	339698 [11]	629501 [11]
18		MONOPOLI (BA)	Adriatic	Pocket beach	Urban	Ricreation	Urban	from 5 to 30	n.d.	Rock, pebble, sand	Yes	Yes	n.d.	Touristic and commercial harbor	Absent	S.C.I. IT9120009 - Posidonieto San Vito-Barletta (M.P.A.)	65413 [11]	256471 [11]
19		OSTUNI-COSTA MERLATA (BR)	Adriatic	Pocket beach	Village	Ricreation-conservation	Natural	15-20	n.d.	Rock, pebble, sand	Yes	Yes	n.d.	Absent	Several	IT9140005 - Torre Guaceto e Macchia San Giovanni (M.P.A.)	91796 [11]	403200 [11]
20		FASANO (BR)	Adriatic	Pocket beach	Village	Ricreation-conservation	Natural	from 5 to 20	n.d.	Rock, sand	Yes	Yes	n.d.	Touristic harbor	Several	EUAP1191 Parco naturale regionale Isola Sant'Andrea e litorale di Punta Pizzo	132912 [11]	586161 [11]
21		CASTELLANETA MARINA (TA)	Ionian	Linear	Village	Ricreation	Urban	40-50		Sand	Yes	Yes	No	Absent	Several	EUAP0112 - Riserva naturale Stornare S.C.I. IT9130006 - Pineta dell'Arco Ionico	62375 [11]	340047 [11]
22		GALLIPOLI (LE)	Ionian	Pocket beach	Urban	Ricreation	Urban	from 5 to 35	n.d.	Rock, sand	Yes	Yes	Yes, in some stretches of coast	Touristic harbor, breakwaters, dykes	Several	S.C.I. IT9150015 - Litorale di Gallipoli e Isola di S. Andrea	103580 [11]	479006 [11]
23		SALVE (LE)	Ionian	Linear	Village	Ricreation-conservation	Semi-urban	from 5 to 20	n.d.	Rock, pebble	Yes	Yes	With tendency to erosion	Touristic harbor	Absent	No	9961 [11]	63801 [11]
24		UGENTO (LE)	Ionian	Linear	Urban	Ricreation	Urban	from 5 to 30	n.d.	Rock, sand	Yes	Yes	Yes, in some stretches of coast	Touristic harbor	Several	S.C.I. IT9150009 - Litorale di Ugento	103403 [11]	800580 [11]
25	BASILICATA	METAPONTO LIDO (MT)	Ionian	Linear	Village	Ricreation	Semi-urban	from 5 to 50	less than 5000	Sand	Yes	Yes	Yes	Breakwaters and revetments	Several	EUAP0037 - Metapontino Natural Reserve S.C.I. IT9220090 - Costa Ionica Foce Bradano IT9220080 - S.C.I. Costa jonica Foce Basento (Bernalda, Pisticci)	197.84 [12]	346.858 [12]
26	CALABRIA	CAPOPICCOLO-ISOLA CAPO RIZZUTO (KR)	Ionian	Linear	Village	Ricreation-conservation	Natural	from 10 to 50	less than 5000	Sand	Yes	Yes	Yes	Touristic harbor, revetments	Several	S.C.I. IT9320097 - Fondali da Crotone a Le Castella S.C.I. IT9320103 - Capo Rizzuto S.C.I. IT9320102 - Sovereto Dunes EUAP0166 - Capo Rizzuto	n.d.	343.902 [13]
27		ISOLA CAPO RIZZUTO (KR)	Ionian	Linear	Rural	Ricreation-conservation	Natural	from 10 to 20	less than 5000	Sand	No	Yes	Yes	Absent	Several		n.d.
28		LE CASTELLA_ISOLA CAPO RIZZUTO (KR)	Ionian	Pocket beach	Urban	Ricreation	Urban	20	less than 5000	Sand	Yes	Yes	n.d.	Revetments	Foredunes		n.d.	n.d.
29		BAGNARA CALABRA (RC)	Thyrrhenian	Pocket beach	Urban	Ricreation	Urban	from 5 to 50	less than 5000	From coarse sand to granule	Yes	Yes	Yes	Submerged barriers, touristic harbor and revetments	Absent	IBA150M - Costa Viola S.C.I. IT9350158 - Costa Viola e Monte Sant'Elia	n.d.	n.d.
30	SICILY	POZZALLO (RG)	Mediterranean	Linear	Urban	Ricreation	Urban	from 20 to 70	less than 5000	Sand	Yes	Yes	Yes, in some stretches of coast	Absent	Remnants	No	69646 [14]	274738 [14]
31	SARDINIA	SCOGLIO LUNGO (PORTO TORRES, SS)	Mediterranean	Artificial embayed beaches, linear	Urban	Ricreation	Urban	from 5 to 20	less than 5000	Sand	No	Yes	No	Touristic harbor, revetments	Absent	S.C.I. ITB010003 - Stagno e ginepreto di Platamona EUPAP174 - Santuario per i Mammiferi Marini (M.P.A.)	9913 [15]	32271 [15]
32		FIUME SANTO (PORTO TORRES, SS)	Mediterranean	Linear	Rural	Ricreation-conservation	Natural	15-20	n.d.	Granule	No	Yes	Yes, in some stretches of coast	Revetments	Several	EUPAP174 - Santuario per i Mammiferi Marini (M.P.A.)
33		LIDO SAN GIOVANNI (ALGHERO, SS)	Mediterranean	Pocket beach	Urban	Ricreation	Urban	from 20 to 70	less than 5000	Sand	Yes	Yes	Yes [6]	Touristic harbor, breakwaters	Several	IBA176M - Costa tra Bosa ed Alghero	229969 [15]	866516 [15]
34		LE BOMBARDE (ALGHERO, SS)	Mediterranean	Pocket beach	Resort	Ricreation-conservation	Natural	20-30	less than 5000	Sand	Yes	Yes	n.d.	Absent	Several	IBA176M - Costa tra Bosa ed Alghero
35	CAMPANIA	BATTIPAGLIA (SA)	Thyrrhenian	Linear	Village	Ricreation	Semi-urban	50	less than 5000	Sand	Yes	Yes	Yes	Absent	Several	S.C.I. IT8050010 - Fasce litoranee a destra e a sinistra EUAP0971 - Riserva naturale-Foce Sele-Tanagro	34403 [16]	159656 [16]
36		EBOLI (SA)	Thyrrhenian	Linear	Village	Ricreation	Semi-urban	from 20 to 40	from 5000 to 10000	Sand	Yes	Yes	Yes	Absent	Several	S.C.I. IT8050010 - Fasce litoranee a destra e a sinistra EUAP0971 - Riserva naturale-Foce Sele-Tanagro	14986 [16]	75465 [16]
37		CAPACCIO (SA)	Thyrrhenian	Linear	Village	Ricreation	Urban	from 20 to 40	more than 10000	Sand	Yes	Yes	Yes, in some stretches of coast 6	Absent	Several	No	102,906 [16]	487,280 [16]
38	TUSCANY	FOLLONICA (GR)	Thyrrhenian	Pocket beach	Urban	Ricreation	Urban	from 20 to 41	n.d.	Sand	Yes	Yes	Yes	Groins, breakwaters, dykes	Remnants	EUAP1174 - Santuario per i mammiferi Marini (M.P.A.) EUAP0143 - Riserva naturale Tomboli di Follonica EUAP0140 - Riserva naturale Scarlino	94364 [17]	618051 [17]
39		CECINA (LI)	Thyrrhenian	Linear	Urban	Ricreation	Urban	from 30 to 60	less than 5000	Sand	Yes	Yes	Yes	Touristic harbor, groins, breakwaters, dykes	Absent	EUAP0144 Riserva naturale tombolo di Cecina EUAP1174 - Santuario per i mammiferi Marini (M.P.A.)	96919 [17]	687087 [17]
40		PIETRASANTA (LU)	Thyrrhenian	Linear	Urban	Ricreation	Urban	From 70 to 120	n.d.	Sand	Yes	Yes	Yes	Dykes	Absent	EUAP1174 - Santuario per i mammiferi Marini (M.P.A.)	118531 [17]	550617 [17]
41	LIGURIA	LAVAGNA (GE)	Ligurian	Artificial embayed beaches, linear	Urban	Ricreation	Urban	20-30	less than 5000	Sand	Yes	Yes	No	Touristic and commercial harbor, groins, breakwaters,revetments	Absent	EUAP1174 - Santuario per i mammiferi Marini (M.P.A.) IT1332614 - Pineta-Lecceta di Chiavari	65090 [18]	199441 [18]
References [1] Williams, A.T., Micallef, A., 2009. Beach Management principles and practice. London [2] Rodella I., Madau, F., Mazzanti, M., Corbau, C., Carboni, D., Utizi, K., Simeoni, U., 2019. Willingness to pay for management and preservation of natural, semi-urban and urban beaches in Italy. Ocean Coast Manag, 172,93:104. doi: 10.1016/j.ocecoaman.2019.01.022 [3] Wentworth, C.K., 1922. A Scal…

## Sheet: SCA_HID
19	216
20	183
26	46
27	37
32	104
34	201
2	123
12	116
13	196
23	52
25	117
35	8
36	83
1	204
3	46
4	22
5	28
6	49
7	61
8	77
9	87
10	136
11	84
14	200
15	186
16	25
17	378
18	200
21	50
22	65
24	79
28	19
29	46
30	20
31	41
33	85
37	15
38	100
39	113
40	37
41	1233

## Sheet: Histogram_HID
0	0			22	0	0	0	0	0			0	0	0	0	0	0			0	0	0	0
0	0			22	1	0	0	0	1			0	1	0	1	0	21			0	21	0	21
22	0			22.1089	1	22	0	20	1			0.0990099	1	20	1	130	21			0.643564	21	130	21
22	0			22.1089	0	22	1	20	0			0.0990099	0	20	1	130	0			0.643564	0	130	26
22	1			22.2178	0	44	1	20	0			0.19802	0	40	1	130	5			1.28713	0	260	26
44	1			22.2178	1	44	2	40	0			0.19802	1	40	2	260	5			1.28713	21	260	27
44	0			22.3267	1	66	2	40	0			0.29703	1	60	2	260	0			1.93069	21	390	27
44	1			22.3267	0	66	2	40	1			0.29703	0	60	2	260	1			1.93069	0	390	27
66	1			22.4356	0	88	2	60	1			0.39604	0	80	2	390	1			2.57426	0	520	27
66	0			22.4356	1	88	3	60	0			0.39604	1	80	3	390	0			2.57426	21	520	27
66	0			22.5446	1	110	3	60	0			0.49505	1	100	3	390	0			3.21782	21	650	27
88	0			22.5446	0	110	3	80	0			0.49505	0	100	5	520	0			3.21782	0	650	27
88	0			22.6535	0	132	3	80	0			0.594059	0	120	5	520	0			3.86139	0	780	27
88	1			22.6535	1	132	3	80	1			0.594059	1	120	6	520	0			3.86139	21	780	27
110	1			22.7624	1	154	3	100	1			0.693069	1	140	6	650	0			4.50495	21	910	27
110	0			22.7624	0	154	3	100	0			0.693069	0	140	6	650	0			4.50495	0	910	27
110	0			22.8713	0	176	3	100	2			0.792079	0	160	6	650	0			5.14851	0	1040	27
132	0			22.8713	1	176	4	120	2			0.792079	1	160	6	780	0			5.14851	21	1040	27
132	0			22.9802	1	198	4	120	0			0.891089	1	180	6	780	0			5.79208	21	1170	27
132	0			22.9802	0	198	6	120	1			0.891089	0	180	7	780	0			5.79208	0	1170	28
154	0			23.0891	0	220	6	140	1			0.990099	0	200	7	910	0			6.43564	0	1300	28
154	0			23.0891	1	220	6	140	0			0.990099	1	200	7	910	0			6.43564	21	1300	28
154	0			23.198	1			140	0			1.08911	1			910	0			7.07921	21
176	0			23.198	0			160	0			1.08911	0			1040	0			7.07921	0
176	0			23.3069	0			160	0			1.18812	0			1040	0			7.72277	0
176	1			23.3069	1			160	0			1.18812	1			1040	0			7.72277	21
198	1			23.4158	1			180	0			1.28713	1			1170	0			8.36634	21
198	0			23.4158	0			180	0			1.28713	0			1170	0			8.36634	0
198	2			23.5248	0			180	1			1.38614	0			1170	1			9.0099	0
220	2			23.5248	1			200	1			1.38614	1			1300	1			9.0099	21
220	0			23.6337	1			200	0			1.48515	1			1300	0			9.65347	21
				23.6337	0							1.48515	0							9.65347	0
				23.7426	0							1.58416	0							10.297	0
				23.7426	1							1.58416	1							10.297	21
				23.8515	1							1.68317	1							10.9406	21
				23.8515	0							1.68317	0							10.9406	0
				23.9604	0							1.78218	0							11.5842	0
				23.9604	1							1.78218	1							11.5842	21
				24.0693	1							1.88119	1							12.2277	21
				24.0693	0							1.88119	0							12.2277	0
				24.1782	0							1.9802	0							12.8713	0
				24.1782	1							1.9802	1							12.8713	21
				24.2871	1							2.07921	1							13.5149	21
				24.2871	0							2.07921	0							13.5149	0
				24.396	0							2.17822	0							14.1584	0
				24.396	1							2.17822	1							14.1584	21
				24.505	1							2.27723	1							14.802	21
				24.505	0							2.27723	0							14.802	0
				24.6139	0							2.37624	0							15.4455	0
				24.6139	1							2.37624	1							15.4455	21
				24.7228	1							2.47525	1							16.0891	21
				24.7228	0							2.47525	0							16.0891	0
				24.8317	0							2.57426	0							16.7327	0
				24.8317	1							2.57426	1							16.7327	21
				24.9406	1							2.67327	1							17.3762	21
				24.9406	0							2.67327	0							17.3762	0
				25.0495	0							2.77228	0							18.0198	0
				25.0495	1							2.77228	1							18.0198	21
				25.1584	1							2.87129	1							18.6634	21
				25.1584	0							2.87129	0							18.6634	0
				25.2673	0							2.9703	0							19.3069	0
				25.2673	1							2.9703	1							19.3069	21
				25.3762	1							3.06931	1							19.9505	21
				25.3762	0							3.06931	0							19.9505	0
				25.4851	0							3.16832	0							20.5941	0
				25.4851	1							3.16832	1							20.5941	21
				25.5941	1							3.26733	1							21.2376	21
				25.5941	0							3.26733	0							21.2376	0
				25.703	0							3.36634	0							21.8812	0
				25.703	1							3.36634	1							21.8812	21
				25.8119	1							3.46535	1							22.5248	21
				25.8119	0							3.46535	0							22.5248	0
				25.9208	0							3.56436	0							23.1683	0
				25.9208	1							3.56436	1							23.1683	21
				26.0297	1							3.66337	1							23.8119	21
				26.0297	0							3.66337	0							23.8119	0
				26.1386	0							3.76238	0							24.4554	0
				26.1386	1							3.76238	1							24.4554	21
				26.2475	1							3.86139	1							25.099	21
				26.2475	0							3.86139	0							25.099	0
				26.3564	0							3.9604	0							25.7426	0
				26.3564	1							3.9604	1							25.7426	21
				26.4653	1							4.05941	1							26.3861	21
				26.4653	0							4.05941	0							26.3861	0
				26.5743	0							4.15842	0							27.0297	0
				26.5743	1							4.15842	1							27.0297	21
				26.6832	1							4.25743	1							27.6733	21
				26.6832	0							4.25743	0							27.6733	0
				26.7921	0							4.35644	0							28.3168	0
				26.7921	1							4.35644	1							28.3168	21
				26.901	1							4.45545	1							28.9604	21
				26.901	0							4.45545	0							28.9604	0
				27.0099	0							4.55446	0							29.604	0
				27.0099	1							4.55446	1							29.604	21
				27.1188	1							4.65347	1							30.2475	21
				27.1188	0							4.65347	0							30.2475	0
				27.2277	0							4.75248	0							30.8911	0
				27.2277	1							4.75248	1							30.8911	21
				27.3366	1							4.85149	1							31.5347	21
				27.3366	0							4.85149	0							31.5347	0
				27.4455	0							4.9505	0							32.1782	0
				27.4455	1							4.9505	1							32.1782	21
				27.5545	1							5.0495	1							32.8218	21
				27.5545	0							5.0495	0							32.8218	0
				27.6634	0							5.14851	0							33.4653	0
				27.6634	1							5.14851	1							33.4653	21
				27.7723	1							5.24752	1							34.1089	21
				27.7723	0							5.24752	0							34.1089	0
				27.8812	0							5.34653	0							34.7525	0
				27.8812	1							5.34653	1							34.7525	21
				27.9901	1							5.44554	1							35.396	21
				27.9901	0							5.44554	0							35.396	0
				28.099	0							5.54455	0							36.0396	0
				28.099	1							5.54455	1							36.0396	21
				28.2079	1							5.64356	1							36.6832	21
				28.2079	0							5.64356	0							36.6832	0
				28.3168	0							5.74257	0							37.3267	0
				28.3168	1							5.74257	1							37.3267	21
				28.4257	1							5.84158	1							37.9703	21
				28.4257	0							5.84158	0							37.9703	0
				28.5347	0							5.94059	0							38.6139	0
				28.5347	1							5.94059	1							38.6139	21
				28.6436	1							6.0396	1							39.2574	21
				28.6436	0							6.0396	0							39.2574	0
				28.7525	0							6.13861	0							39.901	0
				28.7525	1							6.13861	1							39.901	21
				28.8614	1							6.23762	1							40.5446	21
				28.8614	0							6.23762	0							40.5446	0
				28.9703	0							6.33663	0							41.1881	0
				28.9703	1							6.33663	1							41.1881	21
				29.0792	1							6.43564	1							41.8317	21
				29.0792	0							6.43564	0							41.8317	0
				29.1881	0							6.53465	0							42.4752	0
				29.1881	1							6.53465	1							42.4752	21
				29.297	1							6.63366	1							43.1188	21
				29.297	0							6.63366	0							43.1188	0
				29.4059	0							6.73267	0							43.7624	0
				29.4059	1							6.73267	1							43.7624	21
				29.5149	1							6.83168	1							44.4059	21
				29.5149	0							6.83168	0							44.4059	0
				29.6238	0							6.93069	0							45.0495	0
				29.6238	1							6.93069	1							45.0495	21
				29.7327	1							7.0297	1							45.6931	21
				29.7327	0							7.0297	0							45.6931	0
				29.8416	0							7.12871	0							46.3366	0
				29.8416	1							7.12871	1							46.3366	21
				29.9505	1							7.22772	1							46.9802	21
				29.9505	0							7.22772	0							46.9802	0
				30.0594	0							7.32673	0							47.6238	0
				30.0594	1							7.32673	1							47.6238	21
				30.1683	1							7.42574	1							48.2673	21
				30.1683	0							7.42574	0							48.2673	0
				30.2772	0							7.52475	0							48.9109	0
				30.2772	1							7.52475	1							48.9109	21
				30.3861	1							7.62376	1							49.5545	21
				30.3861	0							7.62376	0							49.5545	0
				30.495	0							7.72277	0							50.198	0
				30.495	1							7.72277	1							50.198	21
				30.604	1							7.82178	1							50.8416	21
				30.604	0							7.82178	0							50.8416	0
				30.7129	0							7.92079	0							51.4851	0
				30.7129	1							7.92079	1							51.4851	21
				30.8218	1							8.0198	1							52.1287	21
				30.8218	0							8.0198	0							52.1287	0
				30.9307	0							8.11881	0							52.7723	0
				30.9307	1							8.11881	1							52.7723	21
				31.0396	1							8.21782	1							53.4158	21
				31.0396	0							8.21782	0							53.4158	0
				31.1485	0							8.31683	0							54.0594	0
				31.1485	1							8.31683	1							54.0594	21
				31.2574	1							8.41584	1							54.703	21
				31.2574	0							8.41584	0							54.703	0
				31.3663	0							8.51485	0							55.3465	0
				31.3663	1							8.51485	1							55.3465	21
				31.4752	1							8.61386	1							55.9901	21
				31.4752	0							8.61386	0							55.9901	0
				31.5842	0							8.71287	0							56.6337	0
				31.5842	1							8.71287	1							56.6337	21
				31.6931	1							8.81188	1							57.2772	21
				31.6931	0							8.81188	0							57.2772	0
				31.802	0							8.91089	0							57.9208	0
				31.802	1							8.91089	1							57.9208	21
				31.9109	1							9.0099	1							58.5644	21
				31.9109	0							9.0099	0							58.5644	0
				32.0198	0							9.10891	0							59.2079	0
				32.0198	1							9.10891	1							59.2079	21
				32.1287	1							9.20792	1							59.8515	21
				32.1287	0							9.20792	0							59.8515	0
				32.2376	0							9.30693	0							60.495	0
				32.2376	1							9.30693	1							60.495	21
				32.3465	1							9.40594	1							61.1386	21
				32.3465	0							9.40594	0							61.1386	0
				32.4554	0							9.50495	0							61.7822	0
				32.4554	1							9.50495	1							61.7822	21
				32.5644	1							9.60396	1							62.4257	21
				32.5644	0							9.60396	0							62.4257	0
				32.6733	0							9.70297	0							63.0693	0
				32.6733	1							9.70297	1							63.0693	21
				32.7822	1							9.80198	1							63.7129	21
				32.7822	0							9.80198	0							63.7129	0
				32.8911	0							9.90099	0							64.3564	0
				32.8911	1							9.90099	1							64.3564	21
				33	1							10	1							65	21
				33	0							10	0							65	0
				33.1089	0							10.099	0							65.6436	0
				33.1089	1							10.099	1							65.6436	21
				33.2178	1							10.198	1							66.2871	21
				33.2178	0							10.198	0							66.2871	0
				33.3267	0							10.297	0							66.9307	0
				33.3267	1							10.297	1							66.9307	21
				33.4356	1							10.396	1							67.5743	21
				33.4356	0							10.396	0							67.5743	0
				33.5446	0							10.495	0							68.2178	0
				33.5446	1							10.495	1							68.2178	21
				33.6535	1							10.5941	1							68.8614	21
				33.6535	0							10.5941	0							68.8614	0
				33.7624	0							10.6931	0							69.505	0
				33.7624	1							10.6931	1							69.505	21
				33.8713	1							10.7921	1							70.1485	21
				33.8713	0							10.7921	0							70.1485	0
				33.9802	0							10.8911	0							70.7921	0
				33.9802	1							10.8911	1							70.7921	21
				34.0891	1							10.9901	1							71.4356	21
				34.0891	0							10.9901	0							71.4356	0
				34.198	0							11.0891	0							72.0792	0
				34.198	1							11.0891	1							72.0792	21
				34.3069	1							11.1881	1							72.7228	21
				34.3069	0							11.1881	0							72.7228	0
				34.4158	0							11.2871	0							73.3663	0
				34.4158	1							11.2871	1							73.3663	21
				34.5248	1							11.3861	1							74.0099	21
				34.5248	0							11.3861	0							74.0099	0
				34.6337	0							11.4851	0							74.6535	0
				34.6337	1							11.4851	1							74.6535	21
				34.7426	1							11.5842	1							75.297	21
				34.7426	0							11.5842	0							75.297	0
				34.8515	0							11.6832	0							75.9406	0
				34.8515	1							11.6832	1							75.9406	21
				34.9604	1							11.7822	1							76.5842	21
				34.9604	0							11.7822	0							76.5842	0
				35.0693	0							11.8812	0							77.2277	0
				35.0693	1							11.8812	1							77.2277	21
				35.1782	1							11.9802	1							77.8713	21
				35.1782	0							11.9802	0							77.8713	0
				35.2871	0							12.0792	0							78.5149	0
				35.2871	1							12.0792	1							78.5149	21
				35.396	1							12.1782	1							79.1584	21
				35.396	0							12.1782	0							79.1584	0
				35.505	0							12.2772	0							79.802	0
				35.505	1							12.2772	1							79.802	21
				35.6139	1							12.3762	1							80.4455	21
				35.6139	0							12.3762	0							80.4455	0
				35.7228	0							12.4752	0							81.0891	0
				35.7228	1							12.4752	1							81.0891	21
				35.8317	1							12.5743	1							81.7327	21
				35.8317	0							12.5743	0							81.7327	0
				35.9406	0							12.6733	0							82.3762	0
				35.9406	1							12.6733	1							82.3762	21
				36.0495	1							12.7723	1							83.0198	21
				36.0495	0							12.7723	0							83.0198	0
				36.1584	0							12.8713	0							83.6634	0
				36.1584	1							12.8713	1							83.6634	21
				36.2673	1							12.9703	1							84.3069	21
				36.2673	0							12.9703	0							84.3069	0
				36.3762	0							13.0693	0							84.9505	0
				36.3762	1							13.0693	1							84.9505	21
				36.4851	1							13.1683	1							85.5941	21
				36.4851	0							13.1683	0							85.5941	0
				36.5941	0							13.2673	0							86.2376	0
				36.5941	1							13.2673	1							86.2376	21
				36.703	1							13.3663	1							86.8812	21
				36.703	0							13.3663	0							86.8812	0
				36.8119	0							13.4653	0							87.5248	0
				36.8119	1							13.4653	1							87.5248	21
				36.9208	1							13.5644	1							88.1683	21
				36.9208	0							13.5644	0							88.1683	0
				37.0297	0							13.6634	0							88.8119	0
				37.0297	1							13.6634	1							88.8119	21
				37.1386	1							13.7624	1							89.4554	21
				37.1386	0							13.7624	0							89.4554	0
				37.2475	0							13.8614	0							90.099	0
				37.2475	1							13.8614	1							90.099	21
				37.3564	1							13.9604	1							90.7426	21
				37.3564	0							13.9604	0							90.7426	0
				37.4653	0							14.0594	0							91.3861	0
				37.4653	1							14.0594	1							91.3861	21
				37.5743	1							14.1584	1							92.0297	21
				37.5743	0							14.1584	0							92.0297	0
				37.6832	0							14.2574	0							92.6733	0
				37.6832	1							14.2574	1							92.6733	21
				37.7921	1							14.3564	1							93.3168	21
				37.7921	0							14.3564	0							93.3168	0
				37.901	0							14.4554	0							93.9604	0
				37.901	1							14.4554	1							93.9604	21
				38.0099	1							14.5545	1							94.604	21
				38.0099	0							14.5545	0							94.604	0
				38.1188	0							14.6535	0							95.2475	0
				38.1188	1							14.6535	1							95.2475	21
				38.2277	1							14.7525	1							95.8911	21
				38.2277	0							14.7525	0							95.8911	0
				38.3366	0							14.8515	0							96.5347	0
				38.3366	1							14.8515	1							96.5347	21
				38.4455	1							14.9505	1							97.1782	21
				38.4455	0							14.9505	0							97.1782	0
				38.5545	0							15.0495	0							97.8218	0
				38.5545	1							15.0495	1							97.8218	21
				38.6634	1							15.1485	1							98.4653	21
				38.6634	0							15.1485	0							98.4653	0
				38.7723	0							15.2475	0							99.1089	0
				38.7723	1							15.2475	1							99.1089	21
				38.8812	1							15.3465	1							99.7525	21
				38.8812	0							15.3465	0							99.7525	0
				38.9901	0							15.4455	0							100.396	0
				38.9901	1							15.4455	1							100.396	21
				39.099	1							15.5446	1							101.04	21
				39.099	0							15.5446	0							101.04	0
				39.2079	0							15.6436	0							101.683	0
				39.2079	1							15.6436	1							101.683	21
				39.3168	1							15.7426	1							102.327	21
				39.3168	0							15.7426	0							102.327	0
				39.4257	0							15.8416	0							102.97	0
				39.4257	1							15.8416	1							102.97	21
				39.5347	1							15.9406	1							103.614	21
				39.5347	0							15.9406	0							103.614	0
				39.6436	0							16.0396	0							104.257	0
				39.6436	1							16.0396	1							104.257	21
				39.7525	1							16.1386	1							104.901	21
				39.7525	0							16.1386	0							104.901	0
				39.8614	0							16.2376	0							105.545	0
				39.8614	1							16.2376	1							105.545	21
				39.9703	1							16.3366	1							106.188	21
				39.9703	0							16.3366	0							106.188	0
				40.0792	0							16.4356	0							106.832	0
				40.0792	1							16.4356	1							106.832	21
				40.1881	1							16.5347	1							107.475	21
				40.1881	0							16.5347	0							107.475	0
				40.297	0							16.6337	0							108.119	0
				40.297	1							16.6337	1							108.119	21
				40.4059	1							16.7327	1							108.762	21
				40.4059	0							16.7327	0							108.762	0
				40.5149	0							16.8317	0							109.406	0
				40.5149	1							16.8317	1							109.406	21
				40.6238	1							16.9307	1							110.05	21
				40.6238	0							16.9307	0							110.05	0
				40.7327	0							17.0297	0							110.693	0
				40.7327	1							17.0297	1							110.693	21
				40.8416	1							17.1287	1							111.337	21
				40.8416	0							17.1287	0							111.337	0
				40.9505	0							17.2277	0							111.98	0
				40.9505	1							17.2277	1							111.98	21
				41.0594	1							17.3267	1							112.624	21
				41.0594	0							17.3267	0							112.624	0
				41.1683	0							17.4257	0							113.267	0
				41.1683	1							17.4257	1							113.267	21
				41.2772	1							17.5248	1							113.911	21
				41.2772	0							17.5248	0							113.911	0
				41.3861	0							17.6238	0							114.554	0
				41.3861	1							17.6238	1							114.554	21
				41.495	1							17.7228	1							115.198	21
				41.495	0							17.7228	0							115.198	0
				41.604	0							17.8218	0							115.842	0
				41.604	1							17.8218	1							115.842	21
				41.7129	1							17.9208	1							116.485	21
				41.7129	0							17.9208	0							116.485	0
				41.8218	0							18.0198	0							117.129	0
				41.8218	1							18.0198	1							117.129	21
				41.9307	1							18.1188	1							117.772	21
				41.9307	0							18.1188	0							117.772	0
				42.0396	0							18.2178	0							118.416	0
				42.0396	1							18.2178	1							118.416	21
				42.1485	1							18.3168	1							119.059	21
				42.1485	0							18.3168	0							119.059	0
				42.2574	0							18.4158	0							119.703	0
				42.2574	1							18.4158	1							119.703	21
				42.3663	1							18.5149	1							120.347	21
				42.3663	0							18.5149	0							120.347	0
				42.4752	0							18.6139	0							120.99	0
				42.4752	1							18.6139	1							120.99	21
				42.5842	1							18.7129	1							121.634	21
				42.5842	0							18.7129	0							121.634	0
				42.6931	0							18.8119	0							122.277	0
				42.6931	1							18.8119	1							122.277	21
				42.802	1							18.9109	1							122.921	21
				42.802	0							18.9109	0							122.921	0
				42.9109	0							19.0099	0							123.564	0
				42.9109	1							19.0099	1							123.564	21
				43.0198	1							19.1089	1							124.208	21
				43.0198	0							19.1089	0							124.208	0
				43.1287	0							19.2079	0							124.851	0
				43.1287	1							19.2079	1							124.851	21
				43.2376	1							19.3069	1							125.495	21
				43.2376	0							19.3069	0							125.495	0
				43.3465	0							19.4059	0							126.139	0
				43.3465	1							19.4059	1							126.139	21
				43.4554	1							19.505	1							126.782	21
				43.4554	0							19.505	0							126.782	0
				43.5644	0							19.604	0							127.426	0
				43.5644	1							19.604	1							127.426	21
				43.6733	1							19.703	1							128.069	21
				43.6733	0							19.703	0							128.069	0
				43.7822	0							19.802	0							128.713	0
				43.7822	1							19.802	1							128.713	21
				43.8911	1							19.901	1							129.356	21
				43.8911	0							19.901	0							129.356	0
				44	0							40	0							130	0
				44	1							40	1							130	5
				44.1089	1							40.099	1							130.644	5
				44.1089	0							40.099	0							130.644	0
				44.2178	0							40.198	0							131.287	0
				44.2178	1							40.198	1							131.287	5
				44.3267	1							40.297	1							131.931	5
				44.3267	0							40.297	0							131.931	0
				44.4356	0							40.396	0							132.574	0
				44.4356	1							40.396	1							132.574	5
				44.5446	1							40.495	1							133.218	5
				44.5446	0							40.495	0							133.218	0
				44.6535	0							40.5941	0							133.861	0
				44.6535	1							40.5941	1							133.861	5
				44.7624	1							40.6931	1							134.505	5
				44.7624	0							40.6931	0							134.505	0
				44.8713	0							40.7921	0							135.149	0
				44.8713	1							40.7921	1							135.149	5
				44.9802	1							40.8911	1							135.792	5
				44.9802	0							40.8911	0							135.792	0
				45.0891	0							40.9901	0							136.436	0
				45.0891	1							40.9901	1							136.436	5
				45.198	1							41.0891	1							137.079	5
				45.198	0							41.0891	0							137.079	0
				45.3069	0							41.1881	0							137.723	0
				45.3069	1							41.1881	1							137.723	5
				45.4158	1							41.2871	1							138.366	5
				45.4158	0							41.2871	0							138.366	0
				45.5248	0							41.3861	0							139.01	0
				45.5248	1							41.3861	1							139.01	5
				45.6337	1							41.4851	1							139.653	5
				45.6337	0							41.4851	0							139.653	0
				45.7426	0							41.5842	0							140.297	0
				45.7426	1							41.5842	1							140.297	5
				45.8515	1							41.6832	1							140.941	5
				45.8515	0							41.6832	0							140.941	0
				45.9604	0							41.7822	0							141.584	0
				45.9604	1							41.7822	1							141.584	5
				46.0693	1							41.8812	1							142.228	5
				46.0693	0							41.8812	0							142.228	0
				46.1782	0							41.9802	0							142.871	0
				46.1782	1							41.9802	1							142.871	5
				46.2871	1							42.0792	1							143.515	5
				46.2871	0							42.0792	0							143.515	0
				46.396	0							42.1782	0							144.158	0
				46.396	1							42.1782	1							144.158	5
				46.505	1							42.2772	1							144.802	5
				46.505	0							42.2772	0							144.802	0
				46.6139	0							42.3762	0							145.446	0
				46.6139	1							42.3762	1							145.446	5
				46.7228	1							42.4752	1							146.089	5
				46.7228	0							42.4752	0							146.089	0
				46.8317	0							42.5743	0							146.733	0
				46.8317	1							42.5743	1							146.733	5
				46.9406	1							42.6733	1							147.376	5
				46.9406	0							42.6733	0							147.376	0
				47.0495	0							42.7723	0							148.02	0
				47.0495	1							42.7723	1							148.02	5
				47.1584	1							42.8713	1							148.663	5
				47.1584	0							42.8713	0							148.663	0
				47.2673	0							42.9703	0							149.307	0
				47.2673	1							42.9703	1							149.307	5
				47.3762	1							43.0693	1							149.95	5
				47.3762	0							43.0693	0							149.95	0
				47.4851	0							43.1683	0							150.594	0
				47.4851	1							43.1683	1							150.594	5
				47.5941	1							43.2673	1							151.238	5
				47.5941	0							43.2673	0							151.238	0
				47.703	0							43.3663	0							151.881	0
				47.703	1							43.3663	1							151.881	5
				47.8119	1							43.4653	1							152.525	5
				47.8119	0							43.4653	0							152.525	0
				47.9208	0							43.5644	0							153.168	0
				47.9208	1							43.5644	1							153.168	5
				48.0297	1							43.6634	1							153.812	5
				48.0297	0							43.6634	0							153.812	0
				48.1386	0							43.7624	0							154.455	0
				48.1386	1							43.7624	1							154.455	5
				48.2475	1							43.8614	1							155.099	5
				48.2475	0							43.8614	0							155.099	0
				48.3564	0							43.9604	0							155.743	0
				48.3564	1							43.9604	1							155.743	5
				48.4653	1							44.0594	1							156.386	5
				48.4653	0							44.0594	0							156.386	0
				48.5743	0							44.1584	0							157.03	0
				48.5743	1							44.1584	1							157.03	5
				48.6832	1							44.2574	1							157.673	5
				48.6832	0							44.2574	0							157.673	0
				48.7921	0							44.3564	0							158.317	0
				48.7921	1							44.3564	1							158.317	5
				48.901	1							44.4554	1							158.96	5
				48.901	0							44.4554	0							158.96	0
				49.0099	0							44.5545	0							159.604	0
				49.0099	1							44.5545	1							159.604	5
				49.1188	1							44.6535	1							160.248	5
				49.1188	0							44.6535	0							160.248	0
				49.2277	0							44.7525	0							160.891	0
				49.2277	1							44.7525	1							160.891	5
				49.3366	1							44.8515	1							161.535	5
				49.3366	0							44.8515	0							161.535	0
				49.4455	0							44.9505	0							162.178	0
				49.4455	1							44.9505	1							162.178	5
				49.5545	1							45.0495	1							162.822	5
				49.5545	0							45.0495	0							162.822	0
				49.6634	0							45.1485	0							163.465	0
				49.6634	1							45.1485	1							163.465	5
				49.7723	1							45.2475	1							164.109	5
				49.7723	0							45.2475	0							164.109	0
				49.8812	0							45.3465	0							164.752	0
				49.8812	1							45.3465	1							164.752	5
				49.9901	1							45.4455	1							165.396	5
				49.9901	0							45.4455	0							165.396	0
				50.099	0							45.5446	0							166.04	0
				50.099	1							45.5446	1							166.04	5
				50.2079	1							45.6436	1							166.683	5
				50.2079	0							45.6436	0							166.683	0
				50.3168	0							45.7426	0							167.327	0
				50.3168	1							45.7426	1							167.327	5
				50.4257	1							45.8416	1							167.97	5
				50.4257	0							45.8416	0							167.97	0
				50.5347	0							45.9406	0							168.614	0
				50.5347	1							45.9406	1							168.614	5
				50.6436	1							46.0396	1							169.257	5
				50.6436	0							46.0396	0							169.257	0
				50.7525	0							46.1386	0							169.901	0
				50.7525	1							46.1386	1							169.901	5
				50.8614	1							46.2376	1							170.545	5
				50.8614	0							46.2376	0							170.545	0
				50.9703	0							46.3366	0							171.188	0
				50.9703	1							46.3366	1							171.188	5
				51.0792	1							46.4356	1							171.832	5
				51.0792	0							46.4356	0							171.832	0
				51.1881	0							46.5347	0							172.475	0
				51.1881	1							46.5347	1							172.475	5
				51.297	1							46.6337	1							173.119	5
				51.297	0							46.6337	0							173.119	0
				51.4059	0							46.7327	0							173.762	0
				51.4059	1							46.7327	1							173.762	5
				51.5149	1							46.8317	1							174.406	5
				51.5149	0							46.8317	0							174.406	0
				51.6238	0							46.9307	0							175.05	0
				51.6238	1							46.9307	1							175.05	5
				51.7327	1							47.0297	1							175.693	5
				51.7327	0							47.0297	0							175.693	0
				51.8416	0							47.1287	0							176.337	0
				51.8416	1							47.1287	1							176.337	5
				51.9505	1							47.2277	1							176.98	5
				51.9505	0							47.2277	0							176.98	0
				52.0594	0							47.3267	0							177.624	0
				52.0594	1							47.3267	1							177.624	5
				52.1683	1							47.4257	1							178.267	5
				52.1683	0							47.4257	0							178.267	0
				52.2772	0							47.5248	0							178.911	0
				52.2772	1							47.5248	1							178.911	5
				52.3861	1							47.6238	1							179.554	5
				52.3861	0							47.6238	0							179.554	0
				52.495	0							47.7228	0							180.198	0
				52.495	1							47.7228	1							180.198	5
				52.604	1							47.8218	1							180.842	5
				52.604	0							47.8218	0							180.842	0
				52.7129	0							47.9208	0							181.485	0
				52.7129	1							47.9208	1							181.485	5
				52.8218	1							48.0198	1							182.129	5
				52.8218	0							48.0198	0							182.129	0
				52.9307	0							48.1188	0							182.772	0
				52.9307	1							48.1188	1							182.772	5
				53.0396	1							48.2178	1							183.416	5
				53.0396	0							48.2178	0							183.416	0
				53.1485	0							48.3168	0							184.059	0
				53.1485	1							48.3168	1							184.059	5
				53.2574	1							48.4158	1							184.703	5
				53.2574	0							48.4158	0							184.703	0
				53.3663	0							48.5149	0							185.347	0
				53.3663	1							48.5149	1							185.347	5
				53.4752	1							48.6139	1							185.99	5
				53.4752	0							48.6139	0							185.99	0
				53.5842	0							48.7129	0							186.634	0
				53.5842	1							48.7129	1							186.634	5
				53.6931	1							48.8119	1							187.277	5
				53.6931	0							48.8119	0							187.277	0
				53.802	0							48.9109	0							187.921	0
				53.802	1							48.9109	1							187.921	5
				53.9109	1							49.0099	1							188.564	5
				53.9109	0							49.0099	0							188.564	0
				54.0198	0							49.1089	0							189.208	0
				54.0198	1							49.1089	1							189.208	5
				54.1287	1							49.2079	1							189.851	5
				54.1287	0							49.2079	0							189.851	0
				54.2376	0							49.3069	0							190.495	0
				54.2376	1							49.3069	1							190.495	5
				54.3465	1							49.4059	1							191.139	5
				54.3465	0							49.4059	0							191.139	0
				54.4554	0							49.505	0							191.782	0
				54.4554	1							49.505	1							191.782	5
				54.5644	1							49.604	1							192.426	5
				54.5644	0							49.604	0							192.426	0
				54.6733	0							49.703	0							193.069	0
				54.6733	1							49.703	1							193.069	5
				54.7822	1							49.802	1							193.713	5
				54.7822	0							49.802	0							193.713	0
				54.8911	0							49.901	0							194.356	0
				54.8911	1							49.901	1							194.356	5
				55	1							50	1							195	5
				55	0							50	0							195	0
				55.1089	0							50.099	0							195.644	0
				55.1089	1							50.099	1							195.644	5
				55.2178	1							50.198	1							196.287	5
				55.2178	0							50.198	0							196.287	0
				55.3267	0							50.297	0							196.931	0
				55.3267	1							50.297	1							196.931	5
				55.4356	1							50.396	1							197.574	5
				55.4356	0							50.396	0							197.574	0
				55.5446	0							50.495	0							198.218	0
				55.5446	1							50.495	1							198.218	5
				55.6535	1							50.5941	1							198.861	5
				55.6535	0							50.5941	0							198.861	0
				55.7624	0							50.6931	0							199.505	0
				55.7624	1							50.6931	1							199.505	5
				55.8713	1							50.7921	1							200.149	5
				55.8713	0							50.7921	0							200.149	0
				55.9802	0							50.8911	0							200.792	0
				55.9802	1							50.8911	1							200.792	5
				56.0891	1							50.9901	1							201.436	5
				56.0891	0							50.9901	0							201.436	0
				56.198	0							51.0891	0							202.079	0
				56.198	1							51.0891	1							202.079	5
				56.3069	1							51.1881	1							202.723	5
				56.3069	0							51.1881	0							202.723	0
				56.4158	0							51.2871	0							203.366	0
				56.4158	1							51.2871	1							203.366	5
				56.5248	1							51.3861	1							204.01	5
				56.5248	0							51.3861	0							204.01	0
				56.6337	0							51.4851	0							204.653	0
				56.6337	1							51.4851	1							204.653	5
				56.7426	1							51.5842	1							205.297	5
				56.7426	0							51.5842	0							205.297	0
				56.8515	0							51.6832	0							205.941	0
				56.8515	1							51.6832	1							205.941	5
				56.9604	1							51.7822	1							206.584	5
				56.9604	0							51.7822	0							206.584	0
				57.0693	0							51.8812	0							207.228	0
				57.0693	1							51.8812	1							207.228	5
				57.1782	1							51.9802	1							207.871	5
				57.1782	0							51.9802	0							207.871	0
				57.2871	0							52.0792	0							208.515	0
				57.2871	1							52.0792	1							208.515	5
				57.396	1							52.1782	1							209.158	5
				57.396	0							52.1782	0							209.158	0
				57.505	0							52.2772	0							209.802	0
				57.505	1							52.2772	1							209.802	5
				57.6139	1							52.3762	1							210.446	5
				57.6139	0							52.3762	0							210.446	0
				57.7228	0							52.4752	0							211.089	0
				57.7228	1							52.4752	1							211.089	5
				57.8317	1							52.5743	1							211.733	5
				57.8317	0							52.5743	0							211.733	0
				57.9406	0							52.6733	0							212.376	0
				57.9406	1							52.6733	1							212.376	5
				58.0495	1							52.7723	1							213.02	5
				58.0495	0							52.7723	0							213.02	0
				58.1584	0							52.8713	0							213.663	0
				58.1584	1							52.8713	1							213.663	5
				58.2673	1							52.9703	1							214.307	5
				58.2673	0							52.9703	0							214.307	0
				58.3762	0							53.0693	0							214.95	0
				58.3762	1							53.0693	1							214.95	5
				58.4851	1							53.1683	1							215.594	5
				58.4851	0							53.1683	0							215.594	0
				58.5941	0							53.2673	0							216.238	0
				58.5941	1							53.2673	1							216.238	5
				58.703	1							53.3663	1							216.881	5
				58.703	0							53.3663	0							216.881	0
				58.8119	0							53.4653	0							217.525	0
				58.8119	1							53.4653	1							217.525	5
				58.9208	1							53.5644	1							218.168	5
				58.9208	0							53.5644	0							218.168	0
				59.0297	0							53.6634	0							218.812	0
				59.0297	1							53.6634	1							218.812	5
				59.1386	1							53.7624	1							219.455	5
				59.1386	0							53.7624	0							219.455	0
				59.2475	0							53.8614	0							220.099	0
				59.2475	1							53.8614	1							220.099	5
				59.3564	1							53.9604	1							220.743	5
				59.3564	0							53.9604	0							220.743	0
				59.4653	0							54.0594	0							221.386	0
				59.4653	1							54.0594	1							221.386	5
				59.5743	1							54.1584	1							222.03	5
				59.5743	0							54.1584	0							222.03	0
				59.6832	0							54.2574	0							222.673	0
				59.6832	1							54.2574	1							222.673	5
				59.7921	1							54.3564	1							223.317	5
				59.7921	0							54.3564	0							223.317	0
				59.901	0							54.4554	0							223.96	0
				59.901	1							54.4554	1							223.96	5
				60.0099	1							54.5545	1							224.604	5
				60.0099	0							54.5545	0							224.604	0
				60.1188	0							54.6535	0							225.248	0
				60.1188	1							54.6535	1							225.248	5
				60.2277	1							54.7525	1							225.891	5
				60.2277	0							54.7525	0							225.891	0
				60.3366	0							54.8515	0							226.535	0
				60.3366	1							54.8515	1							226.535	5
				60.4455	1							54.9505	1							227.178	5
				60.4455	0							54.9505	0							227.178	0
				60.5545	0							55.0495	0							227.822	0
				60.5545	1							55.0495	1							227.822	5
				60.6634	1							55.1485	1							228.465	5
				60.6634	0							55.1485	0							228.465	0
				60.7723	0							55.2475	0							229.109	0
				60.7723	1							55.2475	1							229.109	5
				60.8812	1							55.3465	1							229.752	5
				60.8812	0							55.3465	0							229.752	0
				60.9901	0							55.4455	0							230.396	0
				60.9901	1							55.4455	1							230.396	5
				61.099	1							55.5446	1							231.04	5
				61.099	0							55.5446	0							231.04	0
				61.2079	0							55.6436	0							231.683	0
				61.2079	1							55.6436	1							231.683	5
				61.3168	1							55.7426	1							232.327	5
				61.3168	0							55.7426	0							232.327	0
				61.4257	0							55.8416	0							232.97	0
				61.4257	1							55.8416	1							232.97	5
				61.5347	1							55.9406	1							233.614	5
				61.5347	0							55.9406	0							233.614	0
				61.6436	0							56.0396	0							234.257	0
				61.6436	1							56.0396	1							234.257	5
				61.7525	1							56.1386	1							234.901	5
				61.7525	0							56.1386	0							234.901	0
				61.8614	0							56.2376	0							235.545	0
				61.8614	1							56.2376	1							235.545	5
				61.9703	1							56.3366	1							236.188	5
				61.9703	0							56.3366	0							236.188	0
				62.0792	0							56.4356	0							236.832	0
				62.0792	1							56.4356	1							236.832	5
				62.1881	1							56.5347	1							237.475	5
				62.1881	0							56.5347	0							237.475	0
				62.297	0							56.6337	0							238.119	0
				62.297	1							56.6337	1							238.119	5
				62.4059	1							56.7327	1							238.762	5
				62.4059	0							56.7327	0							238.762	0
				62.5149	0							56.8317	0							239.406	0
				62.5149	1							56.8317	1							239.406	5
				62.6238	1							56.9307	1							240.05	5
				62.6238	0							56.9307	0							240.05	0
				62.7327	0							57.0297	0							240.693	0
				62.7327	1							57.0297	1							240.693	5
				62.8416	1							57.1287	1							241.337	5
				62.8416	0							57.1287	0							241.337	0
				62.9505	0							57.2277	0							241.98	0
				62.9505	1							57.2277	1							241.98	5
				63.0594	1							57.3267	1							242.624	5
				63.0594	0							57.3267	0							242.624	0
				63.1683	0							57.4257	0							243.267	0
				63.1683	1							57.4257	1							243.267	5
				63.2772	1							57.5248	1							243.911	5
				63.2772	0							57.5248	0							243.911	0
				63.3861	0							57.6238	0							244.554	0
				63.3861	1							57.6238	1							244.554	5
				63.495	1							57.7228	1							245.198	5
				63.495	0							57.7228	0							245.198	0
				63.604	0							57.8218	0							245.842	0
				63.604	1							57.8218	1							245.842	5
				63.7129	1							57.9208	1							246.485	5
				63.7129	0							57.9208	0							246.485	0
				63.8218	0							58.0198	0							247.129	0
				63.8218	1							58.0198	1							247.129	5
				63.9307	1							58.1188	1							247.772	5
				63.9307	0							58.1188	0							247.772	0
				64.0396	0							58.2178	0							248.416	0
				64.0396	1							58.2178	1							248.416	5
				64.1485	1							58.3168	1							249.059	5
				64.1485	0							58.3168	0							249.059	0
				64.2574	0							58.4158	0							249.703	0
				64.2574	1							58.4158	1							249.703	5
				64.3663	1							58.5149	1							250.347	5
				64.3663	0							58.5149	0							250.347	0
				64.4752	0							58.6139	0							250.99	0
				64.4752	1							58.6139	1							250.99	5
				64.5842	1							58.7129	1							251.634	5
				64.5842	0							58.7129	0							251.634	0
				64.6931	0							58.8119	0							252.277	0
				64.6931	1							58.8119	1							252.277	5
				64.802	1							58.9109	1							252.921	5
				64.802	0							58.9109	0							252.921	0
				64.9109	0							59.0099	0							253.564	0
				64.9109	1							59.0099	1							253.564	5
				65.0198	1							59.1089	1							254.208	5
				65.0198	0							59.1089	0							254.208	0
				65.1287	0							59.2079	0							254.851	0
				65.1287	1							59.2079	1							254.851	5
				65.2376	1							59.3069	1							255.495	5
				65.2376	0							59.3069	0							255.495	0
				65.3465	0							59.4059	0							256.139	0
				65.3465	1							59.4059	1							256.139	5
				65.4554	1							59.505	1							256.782	5
				65.4554	0							59.505	0							256.782	0
				65.5644	0							59.604	0							257.426	0
				65.5644	1							59.604	1							257.426	5
				65.6733	1							59.703	1							258.069	5
				65.6733	0							59.703	0							258.069	0
				65.7822	0							59.802	0							258.713	0
				65.7822	1							59.802	1							258.713	5
				65.8911	1							59.901	1							259.356	5
				65.8911	0							59.901	0							259.356	0
				88	0							80	0							260	0
				88	1							80	1							260	1
				88.1089	1							80.099	1							260.644	1
				88.1089	0							80.099	0							260.644	0
				88.2178	0							80.198	0							261.287	0
				88.2178	1							80.198	1							261.287	1
				88.3267	1							80.297	1							261.931	1
				88.3267	0							80.297	0							261.931	0
				88.4356	0							80.396	0							262.574	0
				88.4356	1							80.396	1							262.574	1
				88.5446	1							80.495	1							263.218	1
				88.5446	0							80.495	0							263.218	0
				88.6535	0							80.5941	0							263.861	0
				88.6535	1							80.5941	1							263.861	1
				88.7624	1							80.6931	1							264.505	1
				88.7624	0							80.6931	0							264.505	0
				88.8713	0							80.7921	0							265.149	0
				88.8713	1							80.7921	1							265.149	1
				88.9802	1							80.8911	1							265.792	1
				88.9802	0							80.8911	0							265.792	0
				89.0891	0							80.9901	0							266.436	0
				89.0891	1							80.9901	1							266.436	1
				89.198	1							81.0891	1							267.079	1
				89.198	0							81.0891	0							267.079	0
				89.3069	0							81.1881	0							267.723	0
				89.3069	1							81.1881	1							267.723	1
				89.4158	1							81.2871	1							268.366	1
				89.4158	0							81.2871	0							268.366	0
				89.5248	0							81.3861	0							269.01	0
				89.5248	1							81.3861	1							269.01	1
				89.6337	1							81.4851	1							269.653	1
				89.6337	0							81.4851	0							269.653	0
				89.7426	0							81.5842	0							270.297	0
				89.7426	1							81.5842	1							270.297	1
				89.8515	1							81.6832	1							270.941	1
				89.8515	0							81.6832	0							270.941	0
				89.9604	0							81.7822	0							271.584	0
				89.9604	1							81.7822	1							271.584	1
				90.0693	1							81.8812	1							272.228	1
				90.0693	0							81.8812	0							272.228	0
				90.1782	0							81.9802	0							272.871	0
				90.1782	1							81.9802	1							272.871	1
				90.2871	1							82.0792	1							273.515	1
				90.2871	0							82.0792	0							273.515	0
				90.396	0							82.1782	0							274.158	0
				90.396	1							82.1782	1							274.158	1
				90.505	1							82.2772	1							274.802	1
				90.505	0							82.2772	0							274.802	0
				90.6139	0							82.3762	0							275.446	0
				90.6139	1							82.3762	1							275.446	1
				90.7228	1							82.4752	1							276.089	1
				90.7228	0							82.4752	0							276.089	0
				90.8317	0							82.5743	0							276.733	0
				90.8317	1							82.5743	1							276.733	1
				90.9406	1							82.6733	1							277.376	1
				90.9406	0							82.6733	0							277.376	0
				91.0495	0							82.7723	0							278.02	0
				91.0495	1							82.7723	1							278.02	1
				91.1584	1							82.8713	1							278.663	1
				91.1584	0							82.8713	0							278.663	0
				91.2673	0							82.9703	0							279.307	0
				91.2673	1							82.9703	1							279.307	1
				91.3762	1							83.0693	1							279.95	1
				91.3762	0							83.0693	0							279.95	0
				91.4851	0							83.1683	0							280.594	0
				91.4851	1							83.1683	1							280.594	1
				91.5941	1							83.2673	1							281.238	1
				91.5941	0							83.2673	0							281.238	0
				91.703	0							83.3663	0							281.881	0
				91.703	1							83.3663	1							281.881	1
				91.8119	1							83.4653	1							282.525	1
				91.8119	0							83.4653	0							282.525	0
				91.9208	0							83.5644	0							283.168	0
				91.9208	1							83.5644	1							283.168	1
				92.0297	1							83.6634	1							283.812	1
				92.0297	0							83.6634	0							283.812	0
				92.1386	0							83.7624	0							284.455	0
				92.1386	1							83.7624	1							284.455	1
				92.2475	1							83.8614	1							285.099	1
				92.2475	0							83.8614	0							285.099	0
				92.3564	0							83.9604	0							285.743	0
				92.3564	1							83.9604	1							285.743	1
				92.4653	1							84.0594	1							286.386	1
				92.4653	0							84.0594	0							286.386	0
				92.5743	0							84.1584	0							287.03	0
				92.5743	1							84.1584	1							287.03	1
				92.6832	1							84.2574	1							287.673	1
				92.6832	0							84.2574	0							287.673	0
				92.7921	0							84.3564	0							288.317	0
				92.7921	1							84.3564	1							288.317	1
				92.901	1							84.4554	1							288.96	1
				92.901	0							84.4554	0							288.96	0
				93.0099	0							84.5545	0							289.604	0
				93.0099	1							84.5545	1							289.604	1
				93.1188	1							84.6535	1							290.248	1
				93.1188	0							84.6535	0							290.248	0
				93.2277	0							84.7525	0							290.891	0
				93.2277	1							84.7525	1							290.891	1
				93.3366	1							84.8515	1							291.535	1
				93.3366	0							84.8515	0							291.535	0
				93.4455	0							84.9505	0							292.178	0
				93.4455	1							84.9505	1							292.178	1
				93.5545	1							85.0495	1							292.822	1
				93.5545	0							85.0495	0							292.822	0
				93.6634	0							85.1485	0							293.465	0
				93.6634	1							85.1485	1							293.465	1
				93.7723	1							85.2475	1							294.109	1
				93.7723	0							85.2475	0							294.109	0
				93.8812	0							85.3465	0							294.752	0
				93.8812	1							85.3465	1							294.752	1
				93.9901	1							85.4455	1							295.396	1
				93.9901	0							85.4455	0							295.396	0
				94.099	0							85.5446	0							296.04	0
				94.099	1							85.5446	1							296.04	1
				94.2079	1							85.6436	1							296.683	1
				94.2079	0							85.6436	0							296.683	0
				94.3168	0							85.7426	0							297.327	0
				94.3168	1							85.7426	1							297.327	1
				94.4257	1							85.8416	1							297.97	1
				94.4257	0							85.8416	0							297.97	0
				94.5347	0							85.9406	0							298.614	0
				94.5347	1							85.9406	1							298.614	1
				94.6436	1							86.0396	1							299.257	1
				94.6436	0							86.0396	0							299.257	0
				94.7525	0							86.1386	0							299.901	0
				94.7525	1							86.1386	1							299.901	1
				94.8614	1							86.2376	1							300.545	1
				94.8614	0							86.2376	0							300.545	0
				94.9703	0							86.3366	0							301.188	0
				94.9703	1							86.3366	1							301.188	1
				95.0792	1							86.4356	1							301.832	1
				95.0792	0							86.4356	0							301.832	0
				95.1881	0							86.5347	0							302.475	0
				95.1881	1							86.5347	1							302.475	1
				95.297	1							86.6337	1							303.119	1
				95.297	0							86.6337	0							303.119	0
				95.4059	0							86.7327	0							303.762	0
				95.4059	1							86.7327	1							303.762	1
				95.5149	1							86.8317	1							304.406	1
				95.5149	0							86.8317	0							304.406	0
				95.6238	0							86.9307	0							305.05	0
				95.6238	1							86.9307	1							305.05	1
				95.7327	1							87.0297	1							305.693	1
				95.7327	0							87.0297	0							305.693	0
				95.8416	0							87.1287	0							306.337	0
				95.8416	1							87.1287	1							306.337	1
				95.9505	1							87.2277	1							306.98	1
				95.9505	0							87.2277	0							306.98	0
				96.0594	0							87.3267	0							307.624	0
				96.0594	1							87.3267	1							307.624	1
				96.1683	1							87.4257	1							308.267	1
				96.1683	0							87.4257	0							308.267	0
				96.2772	0							87.5248	0							308.911	0
				96.2772	1							87.5248	1							308.911	1
				96.3861	1							87.6238	1							309.554	1
				96.3861	0							87.6238	0							309.554	0
				96.495	0							87.7228	0							310.198	0
				96.495	1							87.7228	1							310.198	1
				96.604	1							87.8218	1							310.842	1
				96.604	0							87.8218	0							310.842	0
				96.7129	0							87.9208	0							311.485	0
				96.7129	1							87.9208	1							311.485	1
				96.8218	1							88.0198	1							312.129	1
				96.8218	0							88.0198	0							312.129	0
				96.9307	0							88.1188	0							312.772	0
				96.9307	1							88.1188	1							312.772	1
				97.0396	1							88.2178	1							313.416	1
				97.0396	0							88.2178	0							313.416	0
				97.1485	0							88.3168	0							314.059	0
				97.1485	1							88.3168	1							314.059	1
				97.2574	1							88.4158	1							314.703	1
				97.2574	0							88.4158	0							314.703	0
				97.3663	0							88.5149	0							315.347	0
				97.3663	1							88.5149	1							315.347	1
				97.4752	1							88.6139	1							315.99	1
				97.4752	0							88.6139	0							315.99	0
				97.5842	0							88.7129	0							316.634	0
				97.5842	1							88.7129	1							316.634	1
				97.6931	1							88.8119	1							317.277	1
				97.6931	0							88.8119	0							317.277	0
				97.802	0							88.9109	0							317.921	0
				97.802	1							88.9109	1							317.921	1
				97.9109	1							89.0099	1							318.564	1
				97.9109	0							89.0099	0							318.564	0
				98.0198	0							89.1089	0							319.208	0
				98.0198	1							89.1089	1							319.208	1
				98.1287	1							89.2079	1							319.851	1
				98.1287	0							89.2079	0							319.851	0
				98.2376	0							89.3069	0							320.495	0
				98.2376	1							89.3069	1							320.495	1
				98.3465	1							89.4059	1							321.139	1
				98.3465	0							89.4059	0							321.139	0
				98.4554	0							89.505	0							321.782	0
				98.4554	1							89.505	1							321.782	1
				98.5644	1							89.604	1							322.426	1
				98.5644	0							89.604	0							322.426	0
				98.6733	0							89.703	0							323.069	0
				98.6733	1							89.703	1							323.069	1
				98.7822	1							89.802	1							323.713	1
				98.7822	0							89.802	0							323.713	0
				98.8911	0							89.901	0							324.356	0
				98.8911	1							89.901	1							324.356	1
				99	1							90	1							325	1
				99	0							90	0							325	0
				99.1089	0							90.099	0							325.644	0
				99.1089	1							90.099	1							325.644	1
				99.2178	1							90.198	1							326.287	1
				99.2178	0							90.198	0							326.287	0
				99.3267	0							90.297	0							326.931	0
				99.3267	1							90.297	1							326.931	1
				99.4356	1							90.396	1							327.574	1
				99.4356	0							90.396	0							327.574	0
				99.5446	0							90.495	0							328.218	0
				99.5446	1							90.495	1							328.218	1
				99.6535	1							90.5941	1							328.861	1
				99.6535	0							90.5941	0							328.861	0
				99.7624	0							90.6931	0							329.505	0
				99.7624	1							90.6931	1							329.505	1
				99.8713	1							90.7921	1							330.149	1
				99.8713	0							90.7921	0							330.149	0
				99.9802	0							90.8911	0							330.792	0
				99.9802	1							90.8911	1							330.792	1
				100.089	1							90.9901	1							331.436	1
				100.089	0							90.9901	0							331.436	0
				100.198	0							91.0891	0							332.079	0
				100.198	1							91.0891	1							332.079	1
				100.307	1							91.1881	1							332.723	1
				100.307	0							91.1881	0							332.723	0
				100.416	0							91.2871	0							333.366	0
				100.416	1							91.2871	1							333.366	1
				100.525	1							91.3861	1							334.01	1
				100.525	0							91.3861	0							334.01	0
				100.634	0							91.4851	0							334.653	0
				100.634	1							91.4851	1							334.653	1
				100.743	1							91.5842	1							335.297	1
				100.743	0							91.5842	0							335.297	0
				100.851	0							91.6832	0							335.941	0
				100.851	1							91.6832	1							335.941	1
				100.96	1							91.7822	1							336.584	1
				100.96	0							91.7822	0							336.584	0
				101.069	0							91.8812	0							337.228	0
				101.069	1							91.8812	1							337.228	1
				101.178	1							91.9802	1							337.871	1
				101.178	0							91.9802	0							337.871	0
				101.287	0							92.0792	0							338.515	0
				101.287	1							92.0792	1							338.515	1
				101.396	1							92.1782	1							339.158	1
				101.396	0							92.1782	0							339.158	0
				101.505	0							92.2772	0							339.802	0
				101.505	1							92.2772	1							339.802	1
				101.614	1							92.3762	1							340.446	1
				101.614	0							92.3762	0							340.446	0
				101.723	0							92.4752	0							341.089	0
				101.723	1							92.4752	1							341.089	1
				101.832	1							92.5743	1							341.733	1
				101.832	0							92.5743	0							341.733	0
				101.941	0							92.6733	0							342.376	0
				101.941	1							92.6733	1							342.376	1
				102.05	1							92.7723	1							343.02	1
				102.05	0							92.7723	0							343.02	0
				102.158	0							92.8713	0							343.663	0
				102.158	1							92.8713	1							343.663	1
				102.267	1							92.9703	1							344.307	1
				102.267	0							92.9703	0							344.307	0
				102.376	0							93.0693	0							344.95	0
				102.376	1							93.0693	1							344.95	1
				102.485	1							93.1683	1							345.594	1
				102.485	0							93.1683	0							345.594	0
				102.594	0							93.2673	0							346.238	0
				102.594	1							93.2673	1							346.238	1
				102.703	1							93.3663	1							346.881	1
				102.703	0							93.3663	0							346.881	0
				102.812	0							93.4653	0							347.525	0
				102.812	1							93.4653	1							347.525	1
				102.921	1							93.5644	1							348.168	1
				102.921	0							93.5644	0							348.168	0
				103.03	0							93.6634	0							348.812	0
				103.03	1							93.6634	1							348.812	1
				103.139	1							93.7624	1							349.455	1
				103.139	0							93.7624	0							349.455	0
				103.248	0							93.8614	0							350.099	0
				103.248	1							93.8614	1							350.099	1
				103.356	1							93.9604	1							350.743	1
				103.356	0							93.9604	0							350.743	0
				103.465	0							94.0594	0							351.386	0
				103.465	1							94.0594	1							351.386	1
				103.574	1							94.1584	1							352.03	1
				103.574	0							94.1584	0							352.03	0
				103.683	0							94.2574	0							352.673	0
				103.683	1							94.2574	1							352.673	1
				103.792	1							94.3564	1							353.317	1
				103.792	0							94.3564	0							353.317	0
				103.901	0							94.4554	0							353.96	0
				103.901	1							94.4554	1							353.96	1
				104.01	1							94.5545	1							354.604	1
				104.01	0							94.5545	0							354.604	0
				104.119	0							94.6535	0							355.248	0
				104.119	1							94.6535	1							355.248	1
				104.228	1							94.7525	1							355.891	1
				104.228	0							94.7525	0							355.891	0
				104.337	0							94.8515	0							356.535	0
				104.337	1							94.8515	1							356.535	1
				104.446	1							94.9505	1							357.178	1
				104.446	0							94.9505	0							357.178	0
				104.554	0							95.0495	0							357.822	0
				104.554	1							95.0495	1							357.822	1
				104.663	1							95.1485	1							358.465	1
				104.663	0							95.1485	0							358.465	0
				104.772	0							95.2475	0							359.109	0
				104.772	1							95.2475	1							359.109	1
				104.881	1							95.3465	1							359.752	1
				104.881	0							95.3465	0							359.752	0
				104.99	0							95.4455	0							360.396	0
				104.99	1							95.4455	1							360.396	1
				105.099	1							95.5446	1							361.04	1
				105.099	0							95.5446	0							361.04	0
				105.208	0							95.6436	0							361.683	0
				105.208	1							95.6436	1							361.683	1
				105.317	1							95.7426	1							362.327	1
				105.317	0							95.7426	0							362.327	0
				105.426	0							95.8416	0							362.97	0
				105.426	1							95.8416	1							362.97	1
				105.535	1							95.9406	1							363.614	1
				105.535	0							95.9406	0							363.614	0
				105.644	0							96.0396	0							364.257	0
				105.644	1							96.0396	1							364.257	1
				105.752	1							96.1386	1							364.901	1
				105.752	0							96.1386	0							364.901	0
				105.861	0							96.2376	0							365.545	0
				105.861	1							96.2376	1							365.545	1
				105.97	1							96.3366	1							366.188	1
				105.97	0							96.3366	0							366.188	0
				106.079	0							96.4356	0							366.832	0
				106.079	1							96.4356	1							366.832	1
				106.188	1							96.5347	1							367.475	1
				106.188	0							96.5347	0							367.475	0
				106.297	0							96.6337	0							368.119	0
				106.297	1							96.6337	1							368.119	1
				106.406	1							96.7327	1							368.762	1
				106.406	0							96.7327	0							368.762	0
				106.515	0							96.8317	0							369.406	0
				106.515	1							96.8317	1							369.406	1
				106.624	1							96.9307	1							370.05	1
				106.624	0							96.9307	0							370.05	0
				106.733	0							97.0297	0							370.693	0
				106.733	1							97.0297	1							370.693	1
				106.842	1							97.1287	1							371.337	1
				106.842	0							97.1287	0							371.337	0
				106.95	0							97.2277	0							371.98	0
				106.95	1							97.2277	1							371.98	1
				107.059	1							97.3267	1							372.624	1
				107.059	0							97.3267	0							372.624	0
				107.168	0							97.4257	0							373.267	0
				107.168	1							97.4257	1							373.267	1
				107.277	1							97.5248	1							373.911	1
				107.277	0							97.5248	0							373.911	0
				107.386	0							97.6238	0							374.554	0
				107.386	1							97.6238	1							374.554	1
				107.495	1							97.7228	1							375.198	1
				107.495	0							97.7228	0							375.198	0
				107.604	0							97.8218	0							375.842	0
				107.604	1							97.8218	1							375.842	1
				107.713	1							97.9208	1							376.485	1
				107.713	0							97.9208	0							376.485	0
				107.822	0							98.0198	0							377.129	0
				107.822	1							98.0198	1							377.129	1
				107.931	1							98.1188	1							377.772	1
				107.931	0							98.1188	0							377.772	0
				108.04	0							98.2178	0							378.416	0
				108.04	1							98.2178	1							378.416	1
				108.149	1							98.3168	1							379.059	1
				108.149	0							98.3168	0							379.059	0
				108.257	0							98.4158	0							379.703	0
				108.257	1							98.4158	1							379.703	1
				108.366	1							98.5149	1							380.347	1
				108.366	0							98.5149	0							380.347	0
				108.475	0							98.6139	0							380.99	0
				108.475	1							98.6139	1							380.99	1
				108.584	1							98.7129	1							381.634	1
				108.584	0							98.7129	0							381.634	0
				108.693	0							98.8119	0							382.277	0
				108.693	1							98.8119	1							382.277	1
				108.802	1							98.9109	1							382.921	1
				108.802	0							98.9109	0							382.921	0
				108.911	0							99.0099	0							383.564	0
				108.911	1							99.0099	1							383.564	1
				109.02	1							99.1089	1							384.208	1
				109.02	0							99.1089	0							384.208	0
				109.129	0							99.2079	0							384.851	0
				109.129	1							99.2079	1							384.851	1
				109.238	1							99.3069	1							385.495	1
				109.238	0							99.3069	0							385.495	0
				109.347	0							99.4059	0							386.139	0
				109.347	1							99.4059	1							386.139	1
				109.455	1							99.505	1							386.782	1
				109.455	0							99.505	0							386.782	0
				109.564	0							99.604	0							387.426	0
				109.564	1							99.604	1							387.426	1
				109.673	1							99.703	1							388.069	1
				109.673	0							99.703	0							388.069	0
				109.782	0							99.802	0							388.713	0
				109.782	1							99.802	1							388.713	1
				109.891	1							99.901	1							389.356	1
				109.891	0							99.901	0							389.356	0
				176	0							100	0							1170	0
				176	1							100	2							1170	1
				176.109	1							100.099	2							1170.64	1
				176.109	0							100.099	0							1170.64	0
				176.218	0							100.198	0							1171.29	0
				176.218	1							100.198	2							1171.29	1
				176.327	1							100.297	2							1171.93	1
				176.327	0							100.297	0							1171.93	0
				176.436	0							100.396	0							1172.57	0
				176.436	1							100.396	2							1172.57	1
				176.545	1							100.495	2							1173.22	1
				176.545	0							100.495	0							1173.22	0
				176.653	0							100.594	0							1173.86	0
				176.653	1							100.594	2							1173.86	1
				176.762	1							100.693	2							1174.5	1
				176.762	0							100.693	0							1174.5	0
				176.871	0							100.792	0							1175.15	0
				176.871	1							100.792	2							1175.15	1
				176.98	1							100.891	2							1175.79	1
				176.98	0							100.891	0							1175.79	0
				177.089	0							100.99	0							1176.44	0
				177.089	1							100.99	2							1176.44	1
				177.198	1							101.089	2							1177.08	1
				177.198	0							101.089	0							1177.08	0
				177.307	0							101.188	0							1177.72	0
				177.307	1							101.188	2							1177.72	1
				177.416	1							101.287	2							1178.37	1
				177.416	0							101.287	0							1178.37	0
				177.525	0							101.386	0							1179.01	0
				177.525	1							101.386	2							1179.01	1
				177.634	1							101.485	2							1179.65	1
				177.634	0							101.485	0							1179.65	0
				177.743	0							101.584	0							1180.3	0
				177.743	1							101.584	2							1180.3	1
				177.851	1							101.683	2							1180.94	1
				177.851	0							101.683	0							1180.94	0
				177.96	0							101.782	0							1181.58	0
				177.96	1							101.782	2							1181.58	1
				178.069	1							101.881	2							1182.23	1
				178.069	0							101.881	0							1182.23	0
				178.178	0							101.98	0							1182.87	0
				178.178	1							101.98	2							1182.87	1
				178.287	1							102.079	2							1183.51	1
				178.287	0							102.079	0							1183.51	0
				178.396	0							102.178	0							1184.16	0
				178.396	1							102.178	2							1184.16	1
				178.505	1							102.277	2							1184.8	1
				178.505	0							102.277	0							1184.8	0
				178.614	0							102.376	0							1185.45	0
				178.614	1							102.376	2							1185.45	1
				178.723	1							102.475	2							1186.09	1
				178.723	0							102.475	0							1186.09	0
				178.832	0							102.574	0							1186.73	0
				178.832	1							102.574	2							1186.73	1
				178.941	1							102.673	2							1187.38	1
				178.941	0							102.673	0							1187.38	0
				179.05	0							102.772	0							1188.02	0
				179.05	1							102.772	2							1188.02	1
				179.158	1							102.871	2							1188.66	1
				179.158	0							102.871	0							1188.66	0
				179.267	0							102.97	0							1189.31	0
				179.267	1							102.97	2							1189.31	1
				179.376	1							103.069	2							1189.95	1
				179.376	0							103.069	0							1189.95	0
				179.485	0							103.168	0							1190.59	0
				179.485	1							103.168	2							1190.59	1
				179.594	1							103.267	2							1191.24	1
				179.594	0							103.267	0							1191.24	0
				179.703	0							103.366	0							1191.88	0
				179.703	1							103.366	2							1191.88	1
				179.812	1							103.465	2							1192.52	1
				179.812	0							103.465	0							1192.52	0
				179.921	0							103.564	0							1193.17	0
				179.921	1							103.564	2							1193.17	1
				180.03	1							103.663	2							1193.81	1
				180.03	0							103.663	0							1193.81	0
				180.139	0							103.762	0							1194.46	0
				180.139	1							103.762	2							1194.46	1
				180.248	1							103.861	2							1195.1	1
				180.248	0							103.861	0							1195.1	0
				180.356	0							103.96	0							1195.74	0
				180.356	1							103.96	2							1195.74	1
				180.465	1							104.059	2							1196.39	1
				180.465	0							104.059	0							1196.39	0
				180.574	0							104.158	0							1197.03	0
				180.574	1							104.158	2							1197.03	1
				180.683	1							104.257	2							1197.67	1
				180.683	0							104.257	0							1197.67	0
				180.792	0							104.356	0							1198.32	0
				180.792	1							104.356	2							1198.32	1
				180.901	1							104.455	2							1198.96	1
				180.901	0							104.455	0							1198.96	0
				181.01	0							104.554	0							1199.6	0
				181.01	1							104.554	2							1199.6	1
				181.119	1							104.653	2							1200.25	1
				181.119	0							104.653	0							1200.25	0
				181.228	0							104.752	0							1200.89	0
				181.228	1							104.752	2							1200.89	1
				181.337	1							104.851	2							1201.53	1
				181.337	0							104.851	0							1201.53	0
				181.446	0							104.95	0							1202.18	0
				181.446	1							104.95	2							1202.18	1
				181.554	1							105.05	2							1202.82	1
				181.554	0							105.05	0							1202.82	0
				181.663	0							105.149	0							1203.47	0
				181.663	1							105.149	2							1203.47	1
				181.772	1							105.248	2							1204.11	1
				181.772	0							105.248	0							1204.11	0
				181.881	0							105.347	0							1204.75	0
				181.881	1							105.347	2							1204.75	1
				181.99	1							105.446	2							1205.4	1
				181.99	0							105.446	0							1205.4	0
				182.099	0							105.545	0							1206.04	0
				182.099	1							105.545	2							1206.04	1
				182.208	1							105.644	2							1206.68	1
				182.208	0							105.644	0							1206.68	0
				182.317	0							105.743	0							1207.33	0
				182.317	1							105.743	2							1207.33	1
				182.426	1							105.842	2							1207.97	1
				182.426	0							105.842	0							1207.97	0
				182.535	0							105.941	0							1208.61	0
				182.535	1							105.941	2							1208.61	1
				182.644	1							106.04	2							1209.26	1
				182.644	0							106.04	0							1209.26	0
				182.752	0							106.139	0							1209.9	0
				182.752	1							106.139	2							1209.9	1
				182.861	1							106.238	2							1210.54	1
				182.861	0							106.238	0							1210.54	0
				182.97	0							106.337	0							1211.19	0
				182.97	1							106.337	2							1211.19	1
				183.079	1							106.436	2							1211.83	1
				183.079	0							106.436	0							1211.83	0
				183.188	0							106.535	0							1212.48	0
				183.188	1							106.535	2							1212.48	1
				183.297	1							106.634	2							1213.12	1
				183.297	0							106.634	0							1213.12	0
				183.406	0							106.733	0							1213.76	0
				183.406	1							106.733	2							1213.76	1
				183.515	1							106.832	2							1214.41	1
				183.515	0							106.832	0							1214.41	0
				183.624	0							106.931	0							1215.05	0
				183.624	1							106.931	2							1215.05	1
				183.733	1							107.03	2							1215.69	1
				183.733	0							107.03	0							1215.69	0
				183.842	0							107.129	0							1216.34	0
				183.842	1							107.129	2							1216.34	1
				183.95	1							107.228	2							1216.98	1
				183.95	0							107.228	0							1216.98	0
				184.059	0							107.327	0							1217.62	0
				184.059	1							107.327	2							1217.62	1
				184.168	1							107.426	2							1218.27	1
				184.168	0							107.426	0							1218.27	0
				184.277	0							107.525	0							1218.91	0
				184.277	1							107.525	2							1218.91	1
				184.386	1							107.624	2							1219.55	1
				184.386	0							107.624	0							1219.55	0
				184.495	0							107.723	0							1220.2	0
				184.495	1							107.723	2							1220.2	1
				184.604	1							107.822	2							1220.84	1
				184.604	0							107.822	0							1220.84	0
				184.713	0							107.921	0							1221.49	0
				184.713	1							107.921	2							1221.49	1
				184.822	1							108.02	2							1222.13	1
				184.822	0							108.02	0							1222.13	0
				184.931	0							108.119	0							1222.77	0
				184.931	1							108.119	2							1222.77	1
				185.04	1							108.218	2							1223.42	1
				185.04	0							108.218	0							1223.42	0
				185.149	0							108.317	0							1224.06	0
				185.149	1							108.317	2							1224.06	1
				185.257	1							108.416	2							1224.7	1
				185.257	0							108.416	0							1224.7	0
				185.366	0							108.515	0							1225.35	0
				185.366	1							108.515	2							1225.35	1
				185.475	1							108.614	2							1225.99	1
				185.475	0							108.614	0							1225.99	0
				185.584	0							108.713	0							1226.63	0
				185.584	1							108.713	2							1226.63	1
				185.693	1							108.812	2							1227.28	1
				185.693	0							108.812	0							1227.28	0
				185.802	0							108.911	0							1227.92	0
				185.802	1							108.911	2							1227.92	1
				185.911	1							109.01	2							1228.56	1
				185.911	0							109.01	0							1228.56	0
				186.02	0							109.109	0							1229.21	0
				186.02	1							109.109	2							1229.21	1
				186.129	1							109.208	2							1229.85	1
				186.129	0							109.208	0							1229.85	0
				186.238	0							109.307	0							1230.5	0
				186.238	1							109.307	2							1230.5	1
				186.347	1							109.406	2							1231.14	1
				186.347	0							109.406	0							1231.14	0
				186.455	0							109.505	0							1231.78	0
				186.455	1							109.505	2							1231.78	1
				186.564	1							109.604	2							1232.43	1
				186.564	0							109.604	0							1232.43	0
				186.673	0							109.703	0							1233.07	0
				186.673	1							109.703	2							1233.07	1
				186.782	1							109.802	2							1233.71	1
				186.782	0							109.802	0							1233.71	0
				186.891	0							109.901	0							1234.36	0
				186.891	1							109.901	2							1234.36	1
				187	1							110	2							1235	1
				187	0							110	0							1235	0
				187.109	0							110.099	0							1235.64	0
				187.109	1							110.099	2							1235.64	1
				187.218	1							110.198	2							1236.29	1
				187.218	0							110.198	0							1236.29	0
				187.327	0							110.297	0							1236.93	0
				187.327	1							110.297	2							1236.93	1
				187.436	1							110.396	2							1237.57	1
				187.436	0							110.396	0							1237.57	0
				187.545	0							110.495	0							1238.22	0
				187.545	1							110.495	2							1238.22	1
				187.653	1							110.594	2							1238.86	1
				187.653	0							110.594	0							1238.86	0
				187.762	0							110.693	0							1239.5	0
				187.762	1							110.693	2							1239.5	1
				187.871	1							110.792	2							1240.15	1
				187.871	0							110.792	0							1240.15	0
				187.98	0							110.891	0							1240.79	0
				187.98	1							110.891	2							1240.79	1
				188.089	1							110.99	2							1241.44	1
				188.089	0							110.99	0							1241.44	0
				188.198	0							111.089	0							1242.08	0
				188.198	1							111.089	2							1242.08	1
				188.307	1							111.188	2							1242.72	1
				188.307	0							111.188	0							1242.72	0
				188.416	0							111.287	0							1243.37	0
				188.416	1							111.287	2							1243.37	1
				188.525	1							111.386	2							1244.01	1
				188.525	0							111.386	0							1244.01	0
				188.634	0							111.485	0							1244.65	0
				188.634	1							111.485	2							1244.65	1
				188.743	1							111.584	2							1245.3	1
				188.743	0							111.584	0							1245.3	0
				188.851	0							111.683	0							1245.94	0
				188.851	1							111.683	2							1245.94	1
				188.96	1							111.782	2							1246.58	1
				188.96	0							111.782	0							1246.58	0
				189.069	0							111.881	0							1247.23	0
				189.069	1							111.881	2							1247.23	1
				189.178	1							111.98	2							1247.87	1
				189.178	0							111.98	0							1247.87	0
				189.287	0							112.079	0							1248.51	0
				189.287	1							112.079	2							1248.51	1
				189.396	1							112.178	2							1249.16	1
				189.396	0							112.178	0							1249.16	0
				189.505	0							112.277	0							1249.8	0
				189.505	1							112.277	2							1249.8	1
				189.614	1							112.376	2							1250.45	1
				189.614	0							112.376	0							1250.45	0
				189.723	0							112.475	0							1251.09	0
				189.723	1							112.475	2							1251.09	1
				189.832	1							112.574	2							1251.73	1
				189.832	0							112.574	0							1251.73	0
				189.941	0							112.673	0							1252.38	0
				189.941	1							112.673	2							1252.38	1
				190.05	1							112.772	2							1253.02	1
				190.05	0							112.772	0							1253.02	0
				190.158	0							112.871	0							1253.66	0
				190.158	1							112.871	2							1253.66	1
				190.267	1							112.97	2							1254.31	1
				190.267	0							112.97	0							1254.31	0
				190.376	0							113.069	0							1254.95	0
				190.376	1							113.069	2							1254.95	1
				190.485	1							113.168	2							1255.59	1
				190.485	0							113.168	0							1255.59	0
				190.594	0							113.267	0							1256.24	0
				190.594	1							113.267	2							1256.24	1
				190.703	1							113.366	2							1256.88	1
				190.703	0							113.366	0							1256.88	0
				190.812	0							113.465	0							1257.52	0
				190.812	1							113.465	2							1257.52	1
				190.921	1							113.564	2							1258.17	1
				190.921	0							113.564	0							1258.17	0
				191.03	0							113.663	0							1258.81	0
				191.03	1							113.663	2							1258.81	1
				191.139	1							113.762	2							1259.46	1
				191.139	0							113.762	0							1259.46	0
				191.248	0							113.861	0							1260.1	0
				191.248	1							113.861	2							1260.1	1
				191.356	1							113.96	2							1260.74	1
				191.356	0							113.96	0							1260.74	0
				191.465	0							114.059	0							1261.39	0
				191.465	1							114.059	2							1261.39	1
				191.574	1							114.158	2							1262.03	1
				191.574	0							114.158	0							1262.03	0
				191.683	0							114.257	0							1262.67	0
				191.683	1							114.257	2							1262.67	1
				191.792	1							114.356	2							1263.32	1
				191.792	0							114.356	0							1263.32	0
				191.901	0							114.455	0							1263.96	0
				191.901	1							114.455	2							1263.96	1
				192.01	1							114.554	2							1264.6	1
				192.01	0							114.554	0							1264.6	0
				192.119	0							114.653	0							1265.25	0
				192.119	1							114.653	2							1265.25	1
				192.228	1							114.752	2							1265.89	1
				192.228	0							114.752	0							1265.89	0
				192.337	0							114.851	0							1266.53	0
				192.337	1							114.851	2							1266.53	1
				192.446	1							114.95	2							1267.18	1
				192.446	0							114.95	0							1267.18	0
				192.554	0							115.05	0							1267.82	0
				192.554	1							115.05	2							1267.82	1
				192.663	1							115.149	2							1268.47	1
				192.663	0							115.149	0							1268.47	0
				192.772	0							115.248	0							1269.11	0
				192.772	1							115.248	2							1269.11	1
				192.881	1							115.347	2							1269.75	1
				192.881	0							115.347	0							1269.75	0
				192.99	0							115.446	0							1270.4	0
				192.99	1							115.446	2							1270.4	1
				193.099	1							115.545	2							1271.04	1
				193.099	0							115.545	0							1271.04	0
				193.208	0							115.644	0							1271.68	0
				193.208	1							115.644	2							1271.68	1
				193.317	1							115.743	2							1272.33	1
				193.317	0							115.743	0							1272.33	0
				193.426	0							115.842	0							1272.97	0
				193.426	1							115.842	2							1272.97	1
				193.535	1							115.941	2							1273.61	1
				193.535	0							115.941	0							1273.61	0
				193.644	0							116.04	0							1274.26	0
				193.644	1							116.04	2							1274.26	1
				193.752	1							116.139	2							1274.9	1
				193.752	0							116.139	0							1274.9	0
				193.861	0							116.238	0							1275.54	0
				193.861	1							116.238	2							1275.54	1
				193.97	1							116.337	2							1276.19	1
				193.97	0							116.337	0							1276.19	0
				194.079	0							116.436	0							1276.83	0
				194.079	1							116.436	2							1276.83	1
				194.188	1							116.535	2							1277.48	1
				194.188	0							116.535	0							1277.48	0
				194.297	0							116.634	0							1278.12	0
				194.297	1							116.634	2							1278.12	1
				194.406	1							116.733	2							1278.76	1
				194.406	0							116.733	0							1278.76	0
				194.515	0							116.832	0							1279.41	0
				194.515	1							116.832	2							1279.41	1
				194.624	1							116.931	2							1280.05	1
				194.624	0							116.931	0							1280.05	0
				194.733	0							117.03	0							1280.69	0
				194.733	1							117.03	2							1280.69	1
				194.842	1							117.129	2							1281.34	1
				194.842	0							117.129	0							1281.34	0
				194.95	0							117.228	0							1281.98	0
				194.95	1							117.228	2							1281.98	1
				195.059	1							117.327	2							1282.62	1
				195.059	0							117.327	0							1282.62	0
				195.168	0							117.426	0							1283.27	0
				195.168	1							117.426	2							1283.27	1
				195.277	1							117.525	2							1283.91	1
				195.277	0							117.525	0							1283.91	0
				195.386	0							117.624	0							1284.55	0
				195.386	1							117.624	2							1284.55	1
				195.495	1							117.723	2							1285.2	1
				195.495	0							117.723	0							1285.2	0
				195.604	0							117.822	0							1285.84	0
				195.604	1							117.822	2							1285.84	1
				195.713	1							117.921	2							1286.49	1
				195.713	0							117.921	0							1286.49	0
				195.822	0							118.02	0							1287.13	0
				195.822	1							118.02	2							1287.13	1
				195.931	1							118.119	2							1287.77	1
				195.931	0							118.119	0							1287.77	0
				196.04	0							118.218	0							1288.42	0
				196.04	1							118.218	2							1288.42	1
				196.149	1							118.317	2							1289.06	1
				196.149	0							118.317	0							1289.06	0
				196.257	0							118.416	0							1289.7	0
				196.257	1							118.416	2							1289.7	1
				196.366	1							118.515	2							1290.35	1
				196.366	0							118.515	0							1290.35	0
				196.475	0							118.614	0							1290.99	0
				196.475	1							118.614	2							1290.99	1
				196.584	1							118.713	2							1291.63	1
				196.584	0							118.713	0							1291.63	0
				196.693	0							118.812	0							1292.28	0
				196.693	1							118.812	2							1292.28	1
				196.802	1							118.911	2							1292.92	1
				196.802	0							118.911	0							1292.92	0
				196.911	0							119.01	0							1293.56	0
				196.911	1							119.01	2							1293.56	1
				197.02	1							119.109	2							1294.21	1
				197.02	0							119.109	0							1294.21	0
				197.129	0							119.208	0							1294.85	0
				197.129	1							119.208	2							1294.85	1
				197.238	1							119.307	2							1295.5	1
				197.238	0							119.307	0							1295.5	0
				197.347	0							119.406	0							1296.14	0
				197.347	1							119.406	2							1296.14	1
				197.455	1							119.505	2							1296.78	1
				197.455	0							119.505	0							1296.78	0
				197.564	0							119.604	0							1297.43	0
				197.564	1							119.604	2							1297.43	1
				197.673	1							119.703	2							1298.07	1
				197.673	0							119.703	0							1298.07	0
				197.782	0							119.802	0							1298.71	0
				197.782	1							119.802	2							1298.71	1
				197.891	1							119.901	2							1299.36	1
				197.891	0							119.901	0							1299.36	0
				198	0							120	0
				198	2							120	1
				198.109	2							120.099	1
				198.109	0							120.099	0
				198.218	0							120.198	0
				198.218	2							120.198	1
				198.327	2							120.297	1
				198.327	0							120.297	0
				198.436	0							120.396	0
				198.436	2							120.396	1
				198.545	2							120.495	1
				198.545	0							120.495	0
				198.653	0							120.594	0
				198.653	2							120.594	1
				198.762	2							120.693	1
				198.762	0							120.693	0
				198.871	0							120.792	0
				198.871	2							120.792	1
				198.98	2							120.891	1
				198.98	0							120.891	0
				199.089	0							120.99	0
				199.089	2							120.99	1
				199.198	2							121.089	1
				199.198	0							121.089	0
				199.307	0							121.188	0
				199.307	2							121.188	1
				199.416	2							121.287	1
				199.416	0							121.287	0
				199.525	0							121.386	0
				199.525	2							121.386	1
				199.634	2							121.485	1
				199.634	0							121.485	0
				199.743	0							121.584	0
				199.743	2							121.584	1
				199.851	2							121.683	1
				199.851	0							121.683	0
				199.96	0							121.782	0
				199.96	2							121.782	1
				200.069	2							121.881	1
				200.069	0							121.881	0
				200.178	0							121.98	0
				200.178	2							121.98	1
				200.287	2							122.079	1
				200.287	0							122.079	0
				200.396	0							122.178	0
				200.396	2							122.178	1
				200.505	2							122.277	1
				200.505	0							122.277	0
				200.614	0							122.376	0
				200.614	2							122.376	1
				200.723	2							122.475	1
				200.723	0							122.475	0
				200.832	0							122.574	0
				200.832	2							122.574	1
				200.941	2							122.673	1
				200.941	0							122.673	0
				201.05	0							122.772	0
				201.05	2							122.772	1
				201.158	2							122.871	1
				201.158	0							122.871	0
				201.267	0							122.97	0
				201.267	2							122.97	1
				201.376	2							123.069	1
				201.376	0							123.069	0
				201.485	0							123.168	0
				201.485	2							123.168	1
				201.594	2							123.267	1
				201.594	0							123.267	0
				201.703	0							123.366	0
				201.703	2							123.366	1
				201.812	2							123.465	1
				201.812	0							123.465	0
				201.921	0							123.564	0
				201.921	2							123.564	1
				202.03	2							123.663	1
				202.03	0							123.663	0
				202.139	0							123.762	0
				202.139	2							123.762	1
				202.248	2							123.861	1
				202.248	0							123.861	0
				202.356	0							123.96	0
				202.356	2							123.96	1
				202.465	2							124.059	1
				202.465	0							124.059	0
				202.574	0							124.158	0
				202.574	2							124.158	1
				202.683	2							124.257	1
				202.683	0							124.257	0
				202.792	0							124.356	0
				202.792	2							124.356	1
				202.901	2							124.455	1
				202.901	0							124.455	0
				203.01	0							124.554	0
				203.01	2							124.554	1
				203.119	2							124.653	1
				203.119	0							124.653	0
				203.228	0							124.752	0
				203.228	2							124.752	1
				203.337	2							124.851	1
				203.337	0							124.851	0
				203.446	0							124.95	0
				203.446	2							124.95	1
				203.554	2							125.05	1
				203.554	0							125.05	0
				203.663	0							125.149	0
				203.663	2							125.149	1
				203.772	2							125.248	1
				203.772	0							125.248	0
				203.881	0							125.347	0
				203.881	2							125.347	1
				203.99	2							125.446	1
				203.99	0							125.446	0
				204.099	0							125.545	0
				204.099	2							125.545	1
				204.208	2							125.644	1
				204.208	0							125.644	0
				204.317	0							125.743	0
				204.317	2							125.743	1
				204.426	2							125.842	1
				204.426	0							125.842	0
				204.535	0							125.941	0
				204.535	2							125.941	1
				204.644	2							126.04	1
				204.644	0							126.04	0
				204.752	0							126.139	0
				204.752	2							126.139	1
				204.861	2							126.238	1
				204.861	0							126.238	0
				204.97	0							126.337	0
				204.97	2							126.337	1
				205.079	2							126.436	1
				205.079	0							126.436	0
				205.188	0							126.535	0
				205.188	2							126.535	1
				205.297	2							126.634	1
				205.297	0							126.634	0
				205.406	0							126.733	0
				205.406	2							126.733	1
				205.515	2							126.832	1
				205.515	0							126.832	0
				205.624	0							126.931	0
				205.624	2							126.931	1
				205.733	2							127.03	1
				205.733	0							127.03	0
				205.842	0							127.129	0
				205.842	2							127.129	1
				205.95	2							127.228	1
				205.95	0							127.228	0
				206.059	0							127.327	0
				206.059	2							127.327	1
				206.168	2							127.426	1
				206.168	0							127.426	0
				206.277	0							127.525	0
				206.277	2							127.525	1
				206.386	2							127.624	1
				206.386	0							127.624	0
				206.495	0							127.723	0
				206.495	2							127.723	1
				206.604	2							127.822	1
				206.604	0							127.822	0
				206.713	0							127.921	0
				206.713	2							127.921	1
				206.822	2							128.02	1
				206.822	0							128.02	0
				206.931	0							128.119	0
				206.931	2							128.119	1
				207.04	2							128.218	1
				207.04	0							128.218	0
				207.149	0							128.317	0
				207.149	2							128.317	1
				207.257	2							128.416	1
				207.257	0							128.416	0
				207.366	0							128.515	0
				207.366	2							128.515	1
				207.475	2							128.614	1
				207.475	0							128.614	0
				207.584	0							128.713	0
				207.584	2							128.713	1
				207.693	2							128.812	1
				207.693	0							128.812	0
				207.802	0							128.911	0
				207.802	2							128.911	1
				207.911	2							129.01	1
				207.911	0							129.01	0
				208.02	0							129.109	0
				208.02	2							129.109	1
				208.129	2							129.208	1
				208.129	0							129.208	0
				208.238	0							129.307	0
				208.238	2							129.307	1
				208.347	2							129.406	1
				208.347	0							129.406	0
				208.455	0							129.505	0
				208.455	2							129.505	1
				208.564	2							129.604	1
				208.564	0							129.604	0
				208.673	0							129.703	0
				208.673	2							129.703	1
				208.782	2							129.802	1
				208.782	0							129.802	0
				208.891	0							129.901	0
				208.891	2							129.901	1
				209	2							130	1
				209	0							130	0
				209.109	0							130.099	0
				209.109	2							130.099	1
				209.218	2							130.198	1
				209.218	0							130.198	0
				209.327	0							130.297	0
				209.327	2							130.297	1
				209.436	2							130.396	1
				209.436	0							130.396	0
				209.545	0							130.495	0
				209.545	2							130.495	1
				209.653	2							130.594	1
				209.653	0							130.594	0
				209.762	0							130.693	0
				209.762	2							130.693	1
				209.871	2							130.792	1
				209.871	0							130.792	0
				209.98	0							130.891	0
				209.98	2							130.891	1
				210.089	2							130.99	1
				210.089	0							130.99	0
				210.198	0							131.089	0
				210.198	2							131.089	1
				210.307	2							131.188	1
				210.307	0							131.188	0
				210.416	0							131.287	0
				210.416	2							131.287	1
				210.525	2							131.386	1
				210.525	0							131.386	0
				210.634	0							131.485	0
				210.634	2							131.485	1
				210.743	2							131.584	1
				210.743	0							131.584	0
				210.851	0							131.683	0
				210.851	2							131.683	1
				210.96	2							131.782	1
				210.96	0							131.782	0
				211.069	0							131.881	0
				211.069	2							131.881	1
				211.178	2							131.98	1
				211.178	0							131.98	0
				211.287	0							132.079	0
				211.287	2							132.079	1
				211.396	2							132.178	1
				211.396	0							132.178	0
				211.505	0							132.277	0
				211.505	2							132.277	1
				211.614	2							132.376	1
				211.614	0							132.376	0
				211.723	0							132.475	0
				211.723	2							132.475	1
				211.832	2							132.574	1
				211.832	0							132.574	0
				211.941	0							132.673	0
				211.941	2							132.673	1
				212.05	2							132.772	1
				212.05	0							132.772	0
				212.158	0							132.871	0
				212.158	2							132.871	1
				212.267	2							132.97	1
				212.267	0							132.97	0
				212.376	0							133.069	0
				212.376	2							133.069	1
				212.485	2							133.168	1
				212.485	0							133.168	0
				212.594	0							133.267	0
				212.594	2							133.267	1
				212.703	2							133.366	1
				212.703	0							133.366	0
				212.812	0							133.465	0
				212.812	2							133.465	1
				212.921	2							133.564	1
				212.921	0							133.564	0
				213.03	0							133.663	0
				213.03	2							133.663	1
				213.139	2							133.762	1
				213.139	0							133.762	0
				213.248	0							133.861	0
				213.248	2							133.861	1
				213.356	2							133.96	1
				213.356	0							133.96	0
				213.465	0							134.059	0
				213.465	2							134.059	1
				213.574	2							134.158	1
				213.574	0							134.158	0
				213.683	0							134.257	0
				213.683	2							134.257	1
				213.792	2							134.356	1
				213.792	0							134.356	0
				213.901	0							134.455	0
				213.901	2							134.455	1
				214.01	2							134.554	1
				214.01	0							134.554	0
				214.119	0							134.653	0
				214.119	2							134.653	1
				214.228	2							134.752	1
				214.228	0							134.752	0
				214.337	0							134.851	0
				214.337	2							134.851	1
				214.446	2							134.95	1
				214.446	0							134.95	0
				214.554	0							135.05	0
				214.554	2							135.05	1
				214.663	2							135.149	1
				214.663	0							135.149	0
				214.772	0							135.248	0
				214.772	2							135.248	1
				214.881	2							135.347	1
				214.881	0							135.347	0
				214.99	0							135.446	0
				214.99	2							135.446	1
				215.099	2							135.545	1
				215.099	0							135.545	0
				215.208	0							135.644	0
				215.208	2							135.644	1
				215.317	2							135.743	1
				215.317	0							135.743	0
				215.426	0							135.842	0
				215.426	2							135.842	1
				215.535	2							135.941	1
				215.535	0							135.941	0
				215.644	0							136.04	0
				215.644	2							136.04	1
				215.752	2							136.139	1
				215.752	0							136.139	0
				215.861	0							136.238	0
				215.861	2							136.238	1
				215.97	2							136.337	1
				215.97	0							136.337	0
				216.079	0							136.436	0
				216.079	2							136.436	1
				216.188	2							136.535	1
				216.188	0							136.535	0
				216.297	0							136.634	0
				216.297	2							136.634	1
				216.406	2							136.733	1
				216.406	0							136.733	0
				216.515	0							136.832	0
				216.515	2							136.832	1
				216.624	2							136.931	1
				216.624	0							136.931	0
				216.733	0							137.03	0
				216.733	2							137.03	1
				216.842	2							137.129	1
				216.842	0							137.129	0
				216.95	0							137.228	0
				216.95	2							137.228	1
				217.059	2							137.327	1
				217.059	0							137.327	0
				217.168	0							137.426	0
				217.168	2							137.426	1
				217.277	2							137.525	1
				217.277	0							137.525	0
				217.386	0							137.624	0
				217.386	2							137.624	1
				217.495	2							137.723	1
				217.495	0							137.723	0
				217.604	0							137.822	0
				217.604	2							137.822	1
				217.713	2							137.921	1
				217.713	0							137.921	0
				217.822	0							138.02	0
				217.822	2							138.02	1
				217.931	2							138.119	1
				217.931	0							138.119	0
				218.04	0							138.218	0
				218.04	2							138.218	1
				218.149	2							138.317	1
				218.149	0							138.317	0
				218.257	0							138.416	0
				218.257	2							138.416	1
				218.366	2							138.515	1
				218.366	0							138.515	0
				218.475	0							138.614	0
				218.475	2							138.614	1
				218.584	2							138.713	1
				218.584	0							138.713	0
				218.693	0							138.812	0
				218.693	2							138.812	1
				218.802	2							138.911	1
				218.802	0							138.911	0
[truncated: 424 more rows]

## Sheet: Desc_HID4
1	84	1	41	1	200	1	8	1	46	1	19
1	116	1	378			1	15			1	46
1	186	1	1233			0.987369	20			1	65
						1.01263	22			1	85
						1	25			1	100
						1	28			1	183
						0.987369	37			0.987369	200
						1.01263	37			1.01263	201
						0.987369	46			1	216
						1.01263	49
						0.987369	50
						1.01263	52
						1	61
						0.987369	77
						1.01263	79
						1	83
						1	87
						1	104
						1	113
						1	117
						1	123
						1	136
						1	196

## Sheet: Desc_HID5
0.8	84	0.8	41	0.8	200	0.8	8	0.8	46	0.8	19
1.2	84	1.2	41	1.2	200	1.2	8	1.2	46	1.2	19
0.8	116	0.8	378			0.8	15			0.8	46
1.2	116	1.2	378			1.2	15			1.2	46
0.8	186	0.8	1233			0.8	20			0.8	65
1.2	186	1.2	1233			1.2	20			1.2	65
						0.8	22			0.8	85
						1.2	22			1.2	85
						0.8	25			0.8	100
						1.2	25			1.2	100
						0.8	28			0.8	183
						1.2	28			1.2	183
						0.8	37			0.8	200
						1.2	37			1.2	200
						0.8	37			0.8	201
						1.2	37			1.2	201
						0.8	46			0.8	216
						1.2	46			1.2	216
						0.8	49
						1.2	49
						0.8	50
						1.2	50
						0.8	52
						1.2	52
						0.8	61
						1.2	61
						0.8	77
						1.2	77
						0.8	79
						1.2	79
						0.8	83
						1.2	83
						0.8	87
						1.2	87
						0.8	104
						1.2	104
						0.8	113
						1.2	113
						0.8	117
						1.2	117
						0.8	123
						1.2	123
						0.8	136
						1.2	136
						0.8	196
						1.2	196

## Sheet: Desc_HID
1	84	1	41	1	200	1	8	1	46	1	19
1	116	1	378			1	15			1	46
1	186	1	1233			0.987369	20			1	65
						1.01263	22			1	85
						1	25			1	100
						1	28			1	183
						0.987369	37			0.987369	200
						1.01263	37			1.01263	201
						0.987369	46			1	216
						1.01263	49
						0.987369	50
						1.01263	52
						1	61
						0.987369	77
						1.01263	79
						1	83
						1	87
						1	104
						1	113
						1	117
						1	123
						1	136
						1	196

## Sheet: Desc_HID1
0.8	84	0.8	41	0.8	200	0.8	8	0.8	46	0.8	19
1.2	84	1.2	41	1.2	200	1.2	8	1.2	46	1.2	19
0.8	116	0.8	378			0.8	15			0.8	46
1.2	116	1.2	378			1.2	15			1.2	46
0.8	186	0.8	1233			0.8	20			0.8	65
1.2	186	1.2	1233			1.2	20			1.2	65
						0.8	22			0.8	85
						1.2	22			1.2	85
						0.8	25			0.8	100
						1.2	25			1.2	100
						0.8	28			0.8	183
						1.2	28			1.2	183
						0.8	37			0.8	200
						1.2	37			1.2	200
						0.8	37			0.8	201
						1.2	37			1.2	201
						0.8	46			0.8	216
						1.2	46			1.2	216
						0.8	49
						1.2	49
						0.8	50
						1.2	50
						0.8	52
						1.2	52
						0.8	61
						1.2	61
						0.8	77
						1.2	77
						0.8	79
						1.2	79
						0.8	83
						1.2	83
						0.8	87
						1.2	87
						0.8	104
						1.2	104
						0.8	113
						1.2	113
						0.8	117
						1.2	117
						0.8	123
						1.2	123
						0.8	136
						1.2	136
						0.8	196
						1.2	196

## Sheet: Desc_HID2
0.333333	0.147165	0.333333	0.15485	0.0434783	0.094864	0.111111	0.0718983
0.666667	0.383087	0.666667	0.365366	0.0869565	0.12333	0.222222	0.138848
1	0.910857	1	0.913085	0.130435	0.147021	0.333333	0.205905
				0.173913	0.1573	0.444444	0.293916
				0.217391	0.173585	0.555556	0.369593
				0.26087	0.190903	0.666667	0.794976
				0.347826	0.248884	0.777778	0.855594
				0.391304	0.315101	0.888889	0.858739
				0.434783	0.338734	1	0.90038
				0.478261	0.346761
				0.521739	0.36302
				0.565217	0.43887
				0.608696	0.577544
				0.652174	0.594562
				0.695652	0.628037
				0.73913	0.660571
				0.782609	0.783864
				0.826087	0.83692
				0.869565	0.857519
				0.913043	0.884985
				0.956522	0.931123
				1	0.997402

## Sheet: Desc_HID3
84	93.7684	41	139.598	8	-18.2826	19	20.1523
116	128.667	378	550.667	15	1.15019	46	58.1149
186	163.565	1233	961.736	20	13.0382	65	83.433
				22	22.0584	85	104.448
				25	29.5752	100	123.889
				28	36.1749	183	143.33
				37	44.96	200	164.345
				37	44.96	201	189.663
				46	53.0434	216	227.625
				49	58.1428
				50	63.122
				52	68.0435
				61	72.965
				77	77.9441
				79	83.0436
				83	88.3368
				87	93.9171
				104	99.9121
				113	106.512
				117	114.029
				123	123.049
				136	134.937
				196	154.37
