# Supplementary material for: Data for the analysis of willingness to pay for Italian beaches
Source: Data Brief. 2019 Mar 7;23:103815. doi: 10.1016/j.dib.2019.103815 (PMC6661251; doi:10.1016/j.dib.2019.103815)
Supplement: Supplementary material 4 — Literature review about WTP in coastal management. [file mmc4.xlsx]

## Sheet: Foglio1
Authors	WTP aim and results	Study area
Mcconnell, K.E., 1977. Congestion and Willingness to Pay: A Study of Beach Use. Land Econ. 53, 185–195. doi:10.2307/3145923	Beach congestion and willingness to pay to determine optimal standards for beaches (sample size: 229)	Rhode Island (Greece)
Lindsay, B.E., Halstead, J.M., Tupper, H.C., Vaske, J.J., 1992. Factors Influencing the Willingness to Pay for Coastal Beach Protection. Coast. Manag. 20, 291–302. doi:10.1080/08920759209362179	Examined beach visitors' WTP to beach erosion control programme (sample size: 1,100)	New Hampshire, Maine (USA)
Micallef, A. 1996. Socio-economic aspects of beach management: a pilot study of the Maltese Islands. In E. Ozhan (Ed.), Proceedings of the international workshop on ICZM in the Mediterranean and Black Seas: Immediate needs for research, education, training and implementation (pp. 111-124). Ankara: Middle East Technical University Press	Examined beach visitors’ WTP (sample size: 80; WTP: 0.50 - 2.50 £ or 3.78 €)	Malta
Georgiou, S., Langford, I. H., Bateman, I. J., Turner, R. K., 1998. Determinants of individuals’ willingness to pay for perceived reductions in environmental health risks: a case study of bathing water quality. Environment and Planning A, 30, 577-594.	Examined WTP of beach visitors (sample size: 146; mean WTP: 1.25 £ or 1.88€)	South Wales
Blakemore, F., Williams, A., 2008. British Tourists’ Valuation of a Turkish Beach Using Contingent Valuation and Travel Cost Methods. J. Coast. Res. 24, 1469–1480. doi:10.2112/06-0813.1	WTP to reduce perceived environmental healthrisks from the quality of bathing water	East Anglia (United Kingdom)
Taylor, T., Fredotoic, M., Povh, D., Markandya, A., 2002. Sustainable tourism and economic instruments: The case of Hvar, Croatia. UNEP PAP-RAC project sustainability of SAP: Development of economic instruments for the sustainable implementation of the strategic action programme to address marine pollution from land-based activities in the Mediterranean (SAP MED).http://citeseerx.ist.psu.edu/view…	Attempted to assess the WTP for environmental quality	Hvar (Croatia)
Shivlani, M.P., Letson, D., Theis, M., 2003. Visitor Preferences for Public Beach Amenities and Beach Restoration in South Florida. Coast. Manag. 31, 367–385. doi:10.1080/08920750390232974	Estimated visitor WTP for beach nourishment (mean WTP: 1.69$ or 1.61€/visit: beach nourishment that would improve recreational access or 2.12$ or 2.02€/visit: enhance nesting habitat for turtles)	Florida (USA)
Alberini, A., Rosato, P., Longo, A., Zanatta, V., 2004. Information and Willingness to Pay in a Contingent Valuation Study: The Value of S. Erasmo in the Lagoon of Venice, Social Science Research, SIEV – Sustainability Indicators and Environmental Valuation. Venezia. p. 38.	WTP for a public program for the preservation of lagoon, beach and infrastructure (sample size: 1,330; mean WTP: 66.61 €)	Venice Lagoon (Italy)
Togridou, A., Hovardas, T., Pantis, J. D., 2006. Determinants of visitors’ willingness to pay for the National Marine Park of Zakynthos, Greece. Ecol. Econ., 60, 308-319. https://doi.org/10.1016/j.ecolecon.2005.12.006	Examined the WTP of the visitors (sample size: 484; mean WTP: 6.15 €);	Zakynthos (Greece)
Blakemore, F. B., Williams, A. T. 1998. User valuation of South Wales beaches: willingness to pay and travel cost methods. Shore and Beach, 66, 18-23.	Examined the WTP to maintain and improve the prime tourist beaches (sample size: 246; mean WTP: 0.90 €)	Turkey
Zhai, G., Suzuki, T., 2008. Public willingness to pay for environmental management, risk reduction and economic development: Evidence from Tianjin, China. China Econ. Rev. 19, 551–566. doi:10.1016/j.chieco.2008.08.001	Preferences and willingness of residents of coastal areas to pay for environmental management and regional development	China
Saengsupavanich, C., Seenprachawong, U., Gallardo, W.G., Shivakoti, G.P., 2008. Port-induced erosion prediction and valuation of a local recreational beach. Ecol. Econ. 67, 93–103. doi:10.1016/j.ecolecon.2007.11.018	Investigate the monetary benefit of protecting beach affected by the erosion by using Contingent Valuation (mean WTP: 24.8 $ or 16.85€)	Thailand
Liu, X., Wirtz, K.W., Kannen, A., Kraft, D., 2009. Willingness to pay among households to prevent coastal resources from polluting by oil spills: A pilot survey. Mar. Pollut. Bull. 58, 1514–1521. doi:10.1016/j.marpolbul.2009.05.015	WTP to prevent coastal oil spill pollution	Germany
Beharry-Borg, N., Scarpa, R., 2010. Valuing quality changes in Caribbean coastal waters for heterogeneous beach visitors. Ecol. Econ. 69, 1124–1139. doi:10.1016/j.ecolecon.2009.12.007	WTP for an improvement in coastal water quality for two groups of beach recreationists: snorkellers and non-snorkellers (sample size: 284; WTP: 5 - 50 $ or 3.47-34.7€)	Tobago
Koutrakis, E., Sapounidis, A., Marzetti, S., Marin, V., Roussel, S., Martino, S., Fabiano, M., Paoli, C., Rey-Valette, H., Povh, D., Malvàrez, C.G., 2011. ICZM and coastal defence perception by beach users: Lessons from the Mediterranean coastal area. Ocean Coast. Manag. 54, 821–830. doi:10.1016/j.ocecoaman.2011.09.004	WTP for beach defence (sample size: 1,311; WTP: 0.50 - 3.94 €)	Greece, Italy, France
Riera, P., McConnell, K.E., Giergiczny, M., Mahieu, P.A., 2011. Applying the travel cost method to Minorca beaches: some policy results, in: Jeff Bennet (Ed.), The International Handbook on Non-Market Environmental Valuation. Edward Elgar Pub, p. 398.	Assessed the WTP to avoid loss of the sites (avoiding oil spills) in beaches (mean WTP: 0.24 €, 0.46 € and 1.73 €)	Spain
Almansa, C., Calatrava, J., Martínez-Paz, J.M., 2012. Extending the framework of the economic evaluation of erosion control actions in Mediterranean basins. Land use policy 29, 294–308. doi:10.1016/j.landusepol.2011.06.013	CV to estimate the externalities associated with watershed restoration and erosion control projects (sample size:334; mean WTP: 5 - 9.7 €)	Almería (Spain)
Logar, I., Van den Bergh, J.C.J.M., 2012. Respondent uncertainty in contingent valuation of preventing beach erosion: An analysis with a polychotomous choice question. J. Environ. Manage. 113, 184–193. doi:10.1016/j.jenvman.2012.08.012	Examined WTP to preserve the beaches from erosion (sample size: 745; mean WTP: 2.51 € for paid beach, 1.65 € for free beach)	Crikvenica (Croatia)
Halkos, G., Matsiori, S., 2012. Determinants of willingness to pay for coastal zone quality improvement. J. Socio Econ, 41, 391-399.	CV to examine visitors’ attributes and desired site-specific characteristics in order to determine the factors affecting willingness to pay (WTP) for an improvement quality program.	Greece
Stithou, M., Scarpa, R., 2012. Collective versus voluntary payment in contingent valuation for the conservation of marine biodiversity: an exploratory study from Zakynthos, Greece. Ocean Coast Manag, 56, 1-9.	Investigated the determinants of foreign visitors’ participation in a conservationscheme for marine diversity using collective and voluntary payment modes in the context of CVM	Zakynthos (Greece)
Ariza, E., Ballester, R., Rigall-I-Torrent, R., Saló, A., Roca, E., Villares, M., Jiménez, J.A., Sardá, R., 2012. On the relationship between quality, users’ perception and economic valuation in NW Mediterranean beaches. Ocean Coast. Manag. 63, 55–66. doi:10.1016/j.ocecoaman.2012.04.002	Tested the relationships between Travel Cost Method and Hedonic Prices to value beach integral quality and its attributes integrated with users' perception	Maresme and Costa Brava (Spain)
Birdir, S., Ünal, Ö., Birdir, K., Williams, A.T., 2013. Willingness to pay as an economic instrument for coastal tourism management: Cases from Mersin, Turkey. Tour. Manag. 36, 279–283. doi:10.1016/j.tourman.2012.10.020	A valuation survey was conducted in order to determine the non-market value placed of three beaches and WTP for beach management (sample size: 402; WTP: 2.33 - 1.77€)	Mersin (Turkey)
Batel, A., Basta, J., Mackelworth, P., 2014. Valuing visitor willingness to pay for marine conservation - The case of the proposed Cres-Lošinj Marine Protected Area, Croatia. Ocean Coast Manag, 95, 72–80. http://doi.org/10.1016/j.ocecoaman.2014.03.025	WTP for marine conservation, nature and tourist offer (sample size: 175; WTP: 1.24 - 1.45€)	Croatia
Kontogianni, A., Damigos, D., Tourkolias, C., Vousdoukas, M., Velegrakis, A., Zanou, B., Skourtos, M., 2014. Eliciting beach users’ willingness to pay for protecting european beaches from beachrock processes. Ocean Coast. Manag. 98, 167–175. doi:10.1016/j.ocecoaman.2014.06.019	WTP in order to preserve beaches from deterioration (sample size: 106; WTP: 13.2 - 16.4€/household)	Greece
Piriyapada, S., Wang, E., 2014. Modeling Willingness to Pay for Coastal Tourism Resource Protection in Ko Chang Marine National Park, Thailand. Asia Pacific J. Tour. Res. 1665, 1–26. doi:10.1080/10941665.2014.904806	WTP for protecting a public recreational beach at Nam Rin beach (sample size: 280; WTP: 24.8$ or 17.8€/year)	Thailand
Jones, N., Clark, J.R.A., Malesios, C., 2015. Social capital and willingness-to-pay for coastal defences in south-east England. Ecol. Econ. 119, 74–82. doi:10.1016/j.ecolecon.2015.07.023	Willingness of residents in rapidly eroding coastal zones to contribute towards the costs of constructing and maintaining such structures (sample size: 1,000; WTP: 3.53£ or 4.53€)	England
Alves, B., Rigall-I-Torrent, R., Ballester, R., Benavente, J., Ferreira, Ó., 2015. Coastal erosion perception and willingness to pay for beach management (Cadiz, Spain). J. Coast. Conserv. 19, 269–280. doi:10.1007/s11852-015-0388-6	WTP was used as an indicator of beach user engagement regard to a better management of the beaches (sample size: 765; WTP: 1.66 €)	Cadiz (Spain)
Schuhmann, P. W., Bass, B. E., Casey, J. F., Gill, D. A., 2016. Visitor preferences and willingness to pay for coastal attributes in Barbados. Ocean Coast. Manag.134, 240–250. http://doi.org/10.1016/j.ocecoaman.2016.09.020	Examined visitor perceptions of environmental quality, preferences for coastal amenities and WTP for changes in coastal lodging attributes (sample size: 3,200)	Barbados
Marzetti, S., Disegna, M., Koutrakis, E., Sapounidis, A., Marin, V., Martino, S., Roussel, S., Rey-Valette, H., Paoli, C., 2016. Visitors’ awareness of ICZM and WTP for beach preservation in four European Mediterranean regions. Mar. Policy 63, 100–108. doi:10.1016/j.marpol.2015.10.005	Visitors' perception of Integrated Coastal Zone Management (ICZM) and their willingness to pay (WTP) for beach preservation from erosion (sample size: 1,692; WTP: 0.92 - 2.38€)	Greece, Italy and France
Chang, J.-I., Yoon, S., 2017. Assessing the economic value of beach restoration: Case of Song-do Beach, Korea. J. Coast. Res. 79, 6–10. doi:10.2112/SI79-002.1	WTP to restore the beach by verifying benefit factors of the coastal erosion control and beach restoration (sample size: 670; WTP: 2,541.9 KRW)	Korea
Peng, M., Oleson, K.L.L., 2017. Beach Recreationalists’ Willingness to Pay and Economic Implications of Coastal Water Quality Problems in Hawaii. Ecol. Econ. 136, 41–52. doi:10.1016/j.ecolecon.2017.02.003	Willingness to pay for water quality and associated attributes (sample size: 263; WTP: 11.43$ or 10.84€/day at the beach)	Hawaii
Matthews, Y., Scarpa, R., Marsh, D., 2017. Stability of Willingness-to-Pay for Coastal Management: A Choice Experiment Across Three Time Periods. Ecol. Econ. 138, 64–73. doi:10.1016/j.ecolecon.2017.03.031	WTP for beach erosion management obtained by dune restoration, seawalls and headland developed (sample size: 1,059)	New Zeland
