# Supplementary material for: Data for the analysis of willingness to pay for Italian beaches
Source: Data Brief. 2019 Mar 7;23:103815. doi: 10.1016/j.dib.2019.103815 (PMC6661251; doi:10.1016/j.dib.2019.103815)
Supplement: Supplementary material 5 — Interactive map data. The selected beaches (kmz file). [file mmc5.zip]

Archive with 1 entries (1 files):
- INteractive map data.kmz
